# Supplementary material for: Digital twin-driven fault diagnosis of power substations by multi-modal fusion learning
Source: Nat Commun. 2026 May 20;17:6628. doi: 10.1038/s41467-026-73483-5 (PMC13381694; doi:10.1038/s41467-026-73483-5)
Supplement: Supplementary file 3 — Supplementary Data [file 41467_2026_73483_MOESM3_ESM.xlsx]

## Sheet: Fault Location Accuracy
Model	Original training dataset	Original test dataset	Training SNR 50dB	Test SNR 50dB	Training SNR 40dB	Test SNR 40dB	Training SNR 30dB	Test SNR 30dB	Training Sampling loss 10%	Test Sampling loss 10%	Training Sampling loss 20%	Test Sampling loss 20%	Training Sampling loss 30%	Test Sampling loss 30%	Training Sensors failure 10%	Test Sensors failure 10%	Training Sensors failure 20%	Test Sensors failure 20%	Training Sensors failure 30%	Test Sensors failure 30%
Proposed Model	0.9917±0.0013	0.9756±0.0023	0.9917±0.0013	0.9758±0.0025	0.9917±0.0013	0.9756±0.0025	0.9915±0.0012	0.9749±0.0021	0.9913±0.0013	0.9729±0.0027	0.9908±0.0013	0.9694±0.0023	0.9914±0.0014	0.9661±0.0025	0.9925±0.0017	0.9718±0.0022	0.9934±0.0024	0.9662±0.0022	0.9943±0.0030	0.9547±0.0022
PetriNet Model	0.6972	0.6792	0.6972	0.6792	0.6972	0.6792	0.6972	0.6792	0.6336	0.6208	0.5449	0.5445	0.482	0.4707	0.6972	0.6792	0.6972	0.6792	0.6972	0.6792
MPNN Model	0.9795±0.0015	0.9301±0.0042	0.9796±0.0014	0.9302±0.0045	0.9799±0.0011	0.9303±0.0044	0.9796±0.0015	0.9295±0.0038	0.9829±0.0012	0.9267±0.0029	0.9841±0.0020	0.9214±0.0036	0.9859±0.0020	0.9194±0.0046	0.9857±0.0027	0.9108±0.0026	0.9901±0.0030	0.8939±0.0043	0.9927±0.0033	0.8512±0.0046
MLP-based Model	0.9839±0.0018	0.8711±0.0119	0.9839±0.0018	0.8709±0.0114	0.9839±0.0017	0.8711±0.0117	0.9840±0.0016	0.8699±0.0105	0.9836±0.0017	0.8683±0.0103	0.9825±0.0025	0.8623±0.0090	0.9819±0.0020	0.8579±0.0090	0.9821±0.0019	0.8648±0.0104	0.9794±0.0027	0.8533±0.0113	0.9771±0.0042	0.8410±0.0089
ResNet-based Model	0.9906±0.0006	0.9669±0.0037	0.9905±0.0006	0.9670±0.0036	0.9903±0.0008	0.9668±0.0034	0.9896±0.0008	0.9659±0.0032	0.9903±0.0007	0.9656±0.0049	0.9900±0.0011	0.9601±0.0042	0.9899±0.0010	0.9563±0.0062	0.9909±0.0012	0.9588±0.0071	0.9911±0.0011	0.9465±0.0073	0.9921±0.0010	0.9258±0.0096
LSTM-based Model	0.6813±0.0561	0.6131±0.0485	0.6815±0.0561	0.6133±0.0487	0.6808±0.0559	0.6130±0.0482	0.6789±0.0555	0.6119±0.0494	0.6788±0.0563	0.6092±0.0507	0.6754±0.0566	0.6030±0.0499	0.6715±0.0550	0.5944±0.0492	0.6311±0.0422	0.5498±0.0329	0.5941±0.0309	0.5052±0.0291	0.5447±0.0258	0.4534±0.0267
GCN-based Model	0.9908±0.0009	0.9593±0.0068	0.9908±0.0008	0.9593±0.0065	0.9908±0.0008	0.9590±0.0063	0.9907±0.0009	0.9577±0.0063	0.9907±0.0008	0.9578±0.0058	0.9903±0.0010	0.9518±0.0080	0.9904±0.0015	0.9495±0.0087	0.9911±0.0012	0.9565±0.0067	0.9923±0.0018	0.9483±0.0062	0.9930±0.0025	0.9380±0.0065
Transformer-based Model	0.9775±0.0024	0.8734±0.0243	0.9776±0.0024	0.8734±0.0242	0.9776±0.0023	0.8731±0.0240	0.9776±0.0024	0.8723±0.0223	0.9775±0.0029	0.8732±0.0235	0.9758±0.0040	0.8690±0.0268	0.9744±0.0056	0.8651±0.0272	0.9743±0.0032	0.8530±0.0201	0.9690±0.0056	0.8210±0.0190	0.9617±0.0088	0.7803±0.0177
Without Alarm	0.9881±0.0013	0.9654±0.0028	0.9879±0.0012	0.9648±0.0028	0.9877±0.0010	0.9637±0.0012	0.9878±0.0004	0.9617±0.0012	0.9878±0.0010	0.9613±0.0026	0.9877±0.0006	0.9576±0.0021	0.9880±0.0011	0.9567±0.0017	0.9892±0.0013	0.9577±0.0016	0.9902±0.0019	0.9470±0.0015	0.9919±0.0015	0.9330±0.0031
Without WaveRecordings	0.9912±0.0006	0.9725±0.0037	0.9913±0.0006	0.9722±0.0030	0.9911±0.0005	0.9716±0.0023	0.9908±0.0003	0.9704±0.0018	0.9900±0.0005	0.9672±0.0025	0.9888±0.0012	0.9600±0.0020	0.9894±0.0012	0.9482±0.0024	0.9905±0.0007	0.9665±0.0029	0.9901±0.0008	0.9598±0.0026	0.9912±0.0011	0.9413±0.0023
Without SCADA	0.9878±0.0018	0.9601±0.0053	0.9878±0.0018	0.9602±0.0054	0.9878±0.0018	0.9602±0.0055	0.9877±0.0019	0.9597±0.0057	0.9875±0.0017	0.9568±0.0041	0.9869±0.0016	0.9532±0.0042	0.9871±0.0017	0.9502±0.0036	0.9889±0.0027	0.9497±0.0027	0.9896±0.0032	0.9369±0.0033	0.9907±0.0046	0.9171±0.0015
Without DAE	0.9856±0.0024	0.9562±0.0084	0.9856±0.0024	0.9562±0.0084	0.9856±0.0024	0.9558±0.0084	0.9855±0.0023	0.9539±0.0089	0.9850±0.0023	0.9534±0.0076	0.9843±0.0021	0.9503±0.0076	0.9836±0.0024	0.9473±0.0070	0.9848±0.0022	0.9511±0.0080	0.9826±0.0021	0.9437±0.0069	0.9795±0.0020	0.9260±0.0081
Without SelfAttention	0.9875±0.0006	0.9712±0.0026	0.9875±0.0007	0.9711±0.0024	0.9874±0.0005	0.9710±0.0023	0.9876±0.0003	0.9711±0.0019	0.9875±0.0007	0.9677±0.0026	0.9883±0.0007	0.9622±0.0020	0.9890±0.0003	0.9590±0.0019	0.9909±0.0009	0.9651±0.0009	0.9923±0.0004	0.9582±0.0025	0.9931±0.0004	0.9428±0.0012
Without SCL	0.9860±0.0035	0.9563±0.0111	0.9860±0.0035	0.9563±0.0111	0.9860±0.0035	0.9564±0.0113	0.9859±0.0035	0.9566±0.0114	0.9857±0.0034	0.9543±0.0106	0.9850±0.0034	0.9521±0.0100	0.9851±0.0034	0.9475±0.0095	0.9858±0.0035	0.9533±0.0112	0.9856±0.0035	0.9482±0.0098	0.9851±0.0035	0.9375±0.0078

## Sheet: Fault Location Precision
Model	Original training dataset	Original test dataset	Training SNR 50dB	Test SNR 50dB	Training SNR 40dB	Test SNR 40dB	Training SNR 30dB	Test SNR 30dB	Training Sampling loss 10%	Test Sampling loss 10%	Training Sampling loss 20%	Test Sampling loss 20%	Training Sampling loss 30%	Test Sampling loss 30%	Training Sensors failure 10%	Test Sensors failure 10%	Training Sensors failure 20%	Test Sensors failure 20%	Training Sensors failure 30%	Test Sensors failure 30%
Proposed Model	0.9926±0.0010	0.9831±0.0011	0.9925±0.0010	0.9833±0.0013	0.9925±0.0010	0.9831±0.0013	0.9924±0.0009	0.9826±0.0008	0.9921±0.0010	0.9808±0.0012	0.9918±0.0008	0.9781±0.0013	0.9923±0.0009	0.9756±0.0017	0.9936±0.0014	0.9802±0.0013	0.9943±0.0020	0.9752±0.0010	0.9951±0.0024	0.9643±0.0011
PetriNet Model	0.7237	0.6873	0.7237	0.6873	0.7237	0.6873	0.7237	0.6873	0.6398	0.6171	0.5525	0.5504	0.4962	0.4892	0.7237	0.6873	0.7237	0.6873	0.7237	0.6873
MPNN Model	0.9821±0.0017	0.9475±0.0044	0.9821±0.0016	0.9475±0.0046	0.9823±0.0015	0.9475±0.0044	0.9818±0.0018	0.9465±0.0034	0.9851±0.0017	0.9444±0.0026	0.9861±0.0022	0.9395±0.0029	0.9877±0.0022	0.9374±0.0040	0.9871±0.0028	0.9287±0.0025	0.9910±0.0029	0.9103±0.0035	0.9929±0.0034	0.8693±0.0063
MLP-based Model	0.9856±0.0014	0.8887±0.0113	0.9856±0.0015	0.8886±0.0114	0.9856±0.0014	0.8889±0.0116	0.9857±0.0014	0.8884±0.0110	0.9855±0.0009	0.8861±0.0103	0.9846±0.0015	0.8809±0.0106	0.9840±0.0015	0.8771±0.0111	0.9837±0.0014	0.8816±0.0113	0.9802±0.0020	0.8680±0.0096	0.9776±0.0037	0.8540±0.0104
ResNet-based Model	0.9909±0.0014	0.9718±0.0040	0.9907±0.0014	0.9718±0.0038	0.9905±0.0016	0.9715±0.0038	0.9897±0.0014	0.9703±0.0037	0.9905±0.0013	0.9707±0.0046	0.9902±0.0016	0.9656±0.0052	0.9900±0.0013	0.9628±0.0060	0.9914±0.0018	0.9652±0.0070	0.9915±0.0016	0.9538±0.0077	0.9924±0.0014	0.9349±0.0099
LSTM-based Model	0.5032±0.0927	0.4527±0.0737	0.5035±0.0930	0.4528±0.0742	0.5029±0.0928	0.4530±0.0737	0.5011±0.0925	0.4538±0.0769	0.5013±0.0934	0.4485±0.0752	0.4988±0.0936	0.4424±0.0784	0.4958±0.0920	0.4367±0.0775	0.4587±0.0785	0.3952±0.0576	0.4270±0.0651	0.3593±0.0500	0.3889±0.0556	0.3213±0.0405
GCN-based Model	0.9922±0.0017	0.9672±0.0070	0.9921±0.0016	0.9671±0.0068	0.9919±0.0015	0.9667±0.0066	0.9917±0.0016	0.9655±0.0062	0.9920±0.0016	0.9663±0.0062	0.9916±0.0016	0.9606±0.0079	0.9917±0.0019	0.9592±0.0091	0.9922±0.0018	0.9647±0.0070	0.9933±0.0021	0.9573±0.0061	0.9939±0.0025	0.9487±0.0064
Transformer-based Model	0.9788±0.0024	0.8912±0.0224	0.9789±0.0023	0.8912±0.0221	0.9789±0.0022	0.8911±0.0217	0.9789±0.0024	0.8908±0.0195	0.9790±0.0027	0.8924±0.0210	0.9776±0.0035	0.8891±0.0233	0.9765±0.0052	0.8847±0.0226	0.9753±0.0027	0.8671±0.0214	0.9699±0.0049	0.8328±0.0226	0.9623±0.0080	0.7877±0.0227
Without Alarm	0.9882±0.0013	0.9734±0.0022	0.9880±0.0012	0.9729±0.0021	0.9878±0.0010	0.9720±0.0009	0.9879±0.0005	0.9704±0.0011	0.9879±0.0009	0.9701±0.0024	0.9878±0.0006	0.9668±0.0021	0.9882±0.0011	0.9663±0.0010	0.9893±0.0014	0.9675±0.0010	0.9903±0.0019	0.9580±0.0009	0.9919±0.0015	0.9451±0.0027
Without WaveRecordings	0.9921±0.0008	0.9793±0.0043	0.9921±0.0007	0.9789±0.0038	0.9920±0.0008	0.9784±0.0034	0.9917±0.0009	0.9773±0.0033	0.9909±0.0007	0.9749±0.0042	0.9898±0.0008	0.9681±0.0036	0.9904±0.0009	0.9572±0.0035	0.9915±0.0009	0.9742±0.0040	0.9911±0.0005	0.9680±0.0041	0.9922±0.0008	0.9507±0.0032
Without SCADA	0.9899±0.0014	0.9733±0.0035	0.9899±0.0014	0.9734±0.0035	0.9900±0.0014	0.9734±0.0036	0.9899±0.0014	0.9730±0.0040	0.9896±0.0009	0.9704±0.0039	0.9894±0.0007	0.9679±0.0060	0.9893±0.0007	0.9655±0.0056	0.9909±0.0015	0.9634±0.0045	0.9914±0.0018	0.9512±0.0066	0.9924±0.0029	0.9329±0.0064
Without DAE	0.9884±0.0019	0.9726±0.0060	0.9884±0.0019	0.9725±0.0059	0.9883±0.0019	0.9727±0.0060	0.9882±0.0018	0.9727±0.0059	0.9878±0.0018	0.9709±0.0051	0.9873±0.0014	0.9688±0.0044	0.9865±0.0015	0.9664±0.0044	0.9875±0.0021	0.9679±0.0069	0.9856±0.0023	0.9598±0.0066	0.9827±0.0023	0.9421±0.0094
Without SelfAttention	0.9881±0.0009	0.9780±0.0022	0.9881±0.0009	0.9780±0.0021	0.9880±0.0007	0.9778±0.0018	0.9882±0.0004	0.9777±0.0012	0.9881±0.0008	0.9750±0.0019	0.9890±0.0006	0.9704±0.0023	0.9895±0.0004	0.9671±0.0018	0.9913±0.0010	0.9724±0.0013	0.9927±0.0003	0.9662±0.0025	0.9935±0.0003	0.9522±0.0019
Without SCL	0.9887±0.0026	0.9715±0.0066	0.9887±0.0026	0.9715±0.0066	0.9887±0.0026	0.9715±0.0067	0.9886±0.0026	0.9717±0.0066	0.9885±0.0025	0.9701±0.0059	0.9879±0.0024	0.9681±0.0055	0.9879±0.0025	0.9645±0.0048	0.9885±0.0027	0.9684±0.0070	0.9883±0.0026	0.9637±0.0065	0.9878±0.0028	0.9524±0.0067

## Sheet: Fault Location Recall
Model	Original training dataset	Original test dataset	Training SNR 50dB	Test SNR 50dB	Training SNR 40dB	Test SNR 40dB	Training SNR 30dB	Test SNR 30dB	Training Sampling loss 10%	Test Sampling loss 10%	Training Sampling loss 20%	Test Sampling loss 20%	Training Sampling loss 30%	Test Sampling loss 30%	Training Sensors failure 10%	Test Sensors failure 10%	Training Sensors failure 20%	Test Sensors failure 20%	Training Sensors failure 30%	Test Sensors failure 30%
Proposed Model	0.9920±0.0014	0.9791±0.0030	0.9920±0.0014	0.9793±0.0032	0.9920±0.0014	0.9791±0.0032	0.9918±0.0012	0.9786±0.0028	0.9916±0.0015	0.9771±0.0036	0.9912±0.0016	0.9741±0.0033	0.9917±0.0017	0.9712±0.0034	0.9926±0.0019	0.9756±0.0028	0.9935±0.0024	0.9706±0.0027	0.9942±0.0031	0.9592±0.0029
PetriNet Model	0.6777	0.6469	0.6777	0.6469	0.6777	0.6469	0.6777	0.6469	0.6161	0.5915	0.5288	0.5197	0.466	0.4528	0.6777	0.6469	0.6777	0.6469	0.6777	0.6469
MPNN Model	0.9799±0.0014	0.9438±0.0027	0.9799±0.0013	0.9439±0.0030	0.9802±0.0008	0.9442±0.0029	0.9801±0.0010	0.9438±0.0029	0.9828±0.0007	0.9413±0.0019	0.9841±0.0017	0.9370±0.0033	0.9859±0.0016	0.9362±0.0045	0.9861±0.0022	0.9284±0.0020	0.9903±0.0027	0.9121±0.0035	0.9930±0.0031	0.8692±0.0031
MLP-based Model	0.9824±0.0041	0.8681±0.0134	0.9824±0.0041	0.8679±0.0127	0.9825±0.0040	0.8681±0.0131	0.9826±0.0039	0.8668±0.0126	0.9818±0.0040	0.8647±0.0116	0.9802±0.0047	0.8580±0.0100	0.9793±0.0043	0.8530±0.0104	0.9797±0.0041	0.8620±0.0118	0.9766±0.0053	0.8501±0.0145	0.9733±0.0068	0.8346±0.0099
ResNet-based Model	0.9915±0.0006	0.9712±0.0033	0.9914±0.0005	0.9715±0.0033	0.9913±0.0004	0.9715±0.0034	0.9909±0.0006	0.9718±0.0026	0.9912±0.0004	0.9696±0.0050	0.9908±0.0007	0.9655±0.0049	0.9907±0.0008	0.9601±0.0070	0.9913±0.0011	0.9632±0.0071	0.9916±0.0010	0.9506±0.0083	0.9926±0.0011	0.9314±0.0093
LSTM-based Model	0.6032±0.0662	0.5192±0.0552	0.6033±0.0662	0.5193±0.0554	0.6026±0.0660	0.5191±0.0548	0.6009±0.0659	0.5181±0.0555	0.6004±0.0661	0.5153±0.0569	0.5968±0.0661	0.5095±0.0567	0.5928±0.0639	0.5014±0.0558	0.5577±0.0535	0.4685±0.0406	0.5242±0.0438	0.4318±0.0360	0.4808±0.0381	0.3889±0.0273
GCN-based Model	0.9907±0.0008	0.9661±0.0048	0.9907±0.0008	0.9662±0.0046	0.9908±0.0007	0.9660±0.0045	0.9909±0.0008	0.9654±0.0044	0.9906±0.0009	0.9649±0.0039	0.9903±0.0012	0.9595±0.0068	0.9904±0.0017	0.9574±0.0075	0.9911±0.0009	0.9634±0.0049	0.9924±0.0018	0.9549±0.0049	0.9930±0.0025	0.9452±0.0050
Transformer-based Model	0.9754±0.0042	0.8741±0.0231	0.9754±0.0042	0.8740±0.0231	0.9754±0.0040	0.8738±0.0228	0.9755±0.0042	0.8733±0.0215	0.9751±0.0050	0.8736±0.0223	0.9729±0.0059	0.8679±0.0261	0.9713±0.0076	0.8625±0.0267	0.9718±0.0049	0.8558±0.0180	0.9653±0.0078	0.8226±0.0185	0.9575±0.0112	0.7779±0.0196
Without Alarm	0.9900±0.0012	0.9748±0.0024	0.9899±0.0011	0.9743±0.0026	0.9897±0.0011	0.9735±0.0018	0.9897±0.0008	0.9717±0.0019	0.9897±0.0012	0.9712±0.0011	0.9895±0.0009	0.9681±0.0010	0.9895±0.0012	0.9663±0.0023	0.9907±0.0012	0.9673±0.0024	0.9915±0.0017	0.9572±0.0040	0.9930±0.0014	0.9447±0.0036
Without WaveRecordings	0.9914±0.0014	0.9775±0.0035	0.9915±0.0014	0.9773±0.0030	0.9914±0.0014	0.9768±0.0024	0.9911±0.0010	0.9759±0.0015	0.9904±0.0012	0.9723±0.0016	0.9890±0.0018	0.9649±0.0018	0.9896±0.0018	0.9532±0.0026	0.9906±0.0013	0.9716±0.0027	0.9903±0.0014	0.9645±0.0024	0.9912±0.0017	0.9467±0.0028
Without SCADA	0.9873±0.0027	0.9653±0.0070	0.9872±0.0027	0.9654±0.0070	0.9873±0.0027	0.9654±0.0069	0.9872±0.0028	0.9649±0.0069	0.9869±0.0027	0.9628±0.0060	0.9862±0.0026	0.9600±0.0057	0.9864±0.0027	0.9568±0.0051	0.9882±0.0037	0.9568±0.0044	0.9891±0.0042	0.9450±0.0036	0.9902±0.0058	0.9230±0.0020
Without DAE	0.9844±0.0029	0.9602±0.0091	0.9844±0.0029	0.9602±0.0091	0.9844±0.0028	0.9596±0.0093	0.9843±0.0027	0.9572±0.0105	0.9839±0.0029	0.9575±0.0085	0.9831±0.0027	0.9545±0.0085	0.9824±0.0029	0.9521±0.0080	0.9836±0.0023	0.9554±0.0083	0.9815±0.0020	0.9484±0.0062	0.9781±0.0017	0.9328±0.0058
Without SelfAttention	0.9877±0.0004	0.9743±0.0027	0.9877±0.0004	0.9743±0.0026	0.9878±0.0004	0.9743±0.0026	0.9880±0.0003	0.9746±0.0024	0.9878±0.0006	0.9718±0.0030	0.9885±0.0007	0.9675±0.0026	0.9892±0.0004	0.9647±0.0021	0.9908±0.0006	0.9697±0.0014	0.9922±0.0004	0.9638±0.0024	0.9928±0.0004	0.9508±0.0011
Without SCL	0.9853±0.0038	0.9616±0.0097	0.9853±0.0038	0.9616±0.0097	0.9853±0.0038	0.9617±0.0098	0.9852±0.0038	0.9618±0.0100	0.9850±0.0037	0.9598±0.0093	0.9842±0.0037	0.9579±0.0087	0.9844±0.0036	0.9541±0.0084	0.9850±0.0037	0.9589±0.0091	0.9848±0.0038	0.9544±0.0078	0.9844±0.0037	0.9452±0.0061

## Sheet: Fault Location F1-score
Model	Original training dataset	Original test dataset	Training SNR 50dB	Test SNR 50dB	Training SNR 40dB	Test SNR 40dB	Training SNR 30dB	Test SNR 30dB	Training Sampling loss 10%	Test Sampling loss 10%	Training Sampling loss 20%	Test Sampling loss 20%	Training Sampling loss 30%	Test Sampling loss 30%	Training Sensors failure 10%	Test Sensors failure 10%	Training Sensors failure 20%	Test Sensors failure 20%	Training Sensors failure 30%	Test Sensors failure 30%
Proposed Model	0.9922±0.0013	0.9805±0.0023	0.9921±0.0013	0.9807±0.0025	0.9921±0.0012	0.9805±0.0024	0.9920±0.0011	0.9799±0.0020	0.9917±0.0013	0.9783±0.0027	0.9913±0.0012	0.9754±0.0024	0.9919±0.0014	0.9727±0.0024	0.9929±0.0017	0.9772±0.0022	0.9938±0.0023	0.9723±0.0019	0.9946±0.0029	0.9609±0.0021
PetriNet Model	0.6772	0.6359	0.6772	0.6359	0.6772	0.6359	0.6772	0.6359	0.6046	0.5708	0.5133	0.4932	0.448	0.4229	0.6772	0.6359	0.6772	0.6359	0.6772	0.6359
MPNN Model	0.9806±0.0015	0.9437±0.0025	0.9807±0.0014	0.9439±0.0030	0.9809±0.0010	0.9441±0.0029	0.9807±0.0013	0.9437±0.0028	0.9838±0.0011	0.9411±0.0022	0.9849±0.0019	0.9373±0.0031	0.9866±0.0018	0.9358±0.0043	0.9865±0.0025	0.9275±0.0020	0.9906±0.0028	0.9102±0.0034	0.9929±0.0032	0.8679±0.0046
MLP-based Model	0.9834±0.0024	0.8626±0.0128	0.9834±0.0024	0.8624±0.0121	0.9834±0.0023	0.8627±0.0125	0.9835±0.0020	0.8615±0.0114	0.9831±0.0022	0.8592±0.0114	0.9817±0.0031	0.8520±0.0111	0.9810±0.0026	0.8467±0.0116	0.9810±0.0024	0.8559±0.0108	0.9778±0.0034	0.8434±0.0132	0.9748±0.0051	0.8293±0.0094
ResNet-based Model	0.9911±0.0005	0.9709±0.0040	0.9910±0.0006	0.9711±0.0038	0.9908±0.0008	0.9709±0.0038	0.9901±0.0008	0.9704±0.0034	0.9908±0.0006	0.9697±0.0049	0.9904±0.0010	0.9650±0.0052	0.9903±0.0009	0.9609±0.0066	0.9913±0.0012	0.9635±0.0073	0.9915±0.0012	0.9511±0.0083	0.9924±0.0010	0.9313±0.0096
LSTM-based Model	0.5381±0.0808	0.4629±0.0711	0.5382±0.0809	0.4630±0.0713	0.5376±0.0806	0.4627±0.0708	0.5358±0.0805	0.4613±0.0714	0.5357±0.0811	0.4589±0.0725	0.5325±0.0815	0.4532±0.0728	0.5289±0.0796	0.4457±0.0721	0.4950±0.0672	0.4140±0.0562	0.4633±0.0561	0.3804±0.0488	0.4229±0.0478	0.3410±0.0362
GCN-based Model	0.9913±0.0008	0.9656±0.0061	0.9913±0.0007	0.9657±0.0059	0.9912±0.0007	0.9654±0.0058	0.9912±0.0008	0.9644±0.0057	0.9911±0.0008	0.9646±0.0051	0.9908±0.0009	0.9590±0.0072	0.9909±0.0015	0.9573±0.0080	0.9916±0.0011	0.9630±0.0061	0.9927±0.0018	0.9550±0.0055	0.9933±0.0024	0.9458±0.0057
Transformer-based Model	0.9767±0.0032	0.8757±0.0245	0.9767±0.0031	0.8757±0.0244	0.9768±0.0030	0.8755±0.0240	0.9768±0.0032	0.8749±0.0224	0.9766±0.0038	0.8754±0.0241	0.9747±0.0048	0.8702±0.0276	0.9733±0.0066	0.8647±0.0277	0.9731±0.0038	0.8537±0.0212	0.9671±0.0065	0.8195±0.0211	0.9593±0.0098	0.7738±0.0216
Without Alarm	0.9889±0.0012	0.9735±0.0022	0.9888±0.0011	0.9730±0.0022	0.9886±0.0009	0.9721±0.0011	0.9886±0.0003	0.9706±0.0010	0.9887±0.0009	0.9702±0.0018	0.9885±0.0006	0.9671±0.0014	0.9888±0.0010	0.9661±0.0014	0.9899±0.0012	0.9671±0.0014	0.9908±0.0017	0.9572±0.0019	0.9924±0.0014	0.9445±0.0030
Without WaveRecordings	0.9916±0.0006	0.9777±0.0035	0.9917±0.0006	0.9775±0.0029	0.9916±0.0005	0.9770±0.0023	0.9913±0.0003	0.9761±0.0016	0.9905±0.0005	0.9729±0.0024	0.9893±0.0011	0.9657±0.0017	0.9899±0.0012	0.9542±0.0021	0.9909±0.0007	0.9721±0.0027	0.9906±0.0008	0.9654±0.0025	0.9916±0.0011	0.9474±0.0016
Without SCADA	0.9883±0.0019	0.9669±0.0054	0.9883±0.0019	0.9670±0.0054	0.9883±0.0019	0.9670±0.0054	0.9882±0.0020	0.9666±0.0055	0.9880±0.0018	0.9643±0.0043	0.9875±0.0017	0.9615±0.0042	0.9876±0.0018	0.9586±0.0038	0.9893±0.0028	0.9580±0.0030	0.9901±0.0032	0.9458±0.0033	0.9911±0.0046	0.9254±0.0010
Without DAE	0.9860±0.0023	0.9632±0.0077	0.9860±0.0023	0.9632±0.0077	0.9860±0.0023	0.9627±0.0079	0.9859±0.0021	0.9603±0.0088	0.9854±0.0023	0.9606±0.0072	0.9848±0.0021	0.9577±0.0075	0.9840±0.0023	0.9551±0.0069	0.9852±0.0020	0.9585±0.0076	0.9832±0.0019	0.9511±0.0061	0.9800±0.0018	0.9345±0.0071
Without SelfAttention	0.9879±0.0006	0.9757±0.0023	0.9879±0.0006	0.9757±0.0022	0.9879±0.0005	0.9757±0.0021	0.9880±0.0003	0.9758±0.0017	0.9879±0.0006	0.9730±0.0024	0.9887±0.0006	0.9685±0.0021	0.9893±0.0003	0.9652±0.0019	0.9911±0.0008	0.9706±0.0010	0.9924±0.0004	0.9644±0.0022	0.9931±0.0004	0.9508±0.0011
Without SCL	0.9866±0.0031	0.9643±0.0085	0.9866±0.0031	0.9643±0.0085	0.9866±0.0031	0.9643±0.0086	0.9866±0.0031	0.9644±0.0087	0.9864±0.0030	0.9626±0.0081	0.9857±0.0030	0.9605±0.0075	0.9858±0.0030	0.9568±0.0071	0.9864±0.0031	0.9613±0.0083	0.9862±0.0031	0.9566±0.0070	0.9857±0.0032	0.9461±0.0054

## Sheet: Fault Type Accuracy
Model	Original training dataset	Original test dataset	Training SNR 50dB	Test SNR 50dB	Training SNR 40dB	Test SNR 40dB	Training SNR 30dB	Test SNR 30dB	Training Sampling loss 10%	Test Sampling loss 10%	Training Sampling loss 20%	Test Sampling loss 20%	Training Sampling loss 30%	Test Sampling loss 30%	Training Sensors failure 10%	Test Sensors failure 10%	Training Sensors failure 20%	Test Sensors failure 20%	Training Sensors failure 30%	Test Sensors failure 30%
Proposed Model	1.0000±0.0000	1.0000±0.0000	1.0000±0.0000	1.0000±0.0000	1.0000±0.0000	1.0000±0.0000	1.0000±0.0000	1.0000±0.0000	0.9999±0.0001	0.9998±0.0003	0.9995±0.0005	0.9994±0.0005	0.9991±0.0010	0.9985±0.0009	0.9990±0.0008	0.9957±0.0011	0.9986±0.0014	0.9885±0.0017	0.9987±0.0012	0.9778±0.0014
PetriNet Model	NA	NA	NA	NA	NA	NA	NA	NA	NA	NA	NA	NA	NA	NA	NA	NA	NA	NA	NA	NA
MPNN Model	1.0000±0.0000	0.9999±0.0002	1.0000±0.0000	0.9999±0.0002	1.0000±0.0000	0.9999±0.0002	1.0000±0.0000	0.9999±0.0002	0.9999±0.0000	0.9991±0.0004	0.9995±0.0002	0.9984±0.0004	0.9991±0.0003	0.9957±0.0006	0.9988±0.0002	0.9948±0.0012	0.9972±0.0010	0.9861±0.0008	0.9966±0.0010	0.9735±0.0020
MLP-based Model	0.9636±0.0044	0.9310±0.0145	0.9635±0.0044	0.9311±0.0143	0.9636±0.0045	0.9312±0.0143	0.9638±0.0048	0.9306±0.0146	0.9626±0.0051	0.9285±0.0120	0.9609±0.0047	0.9274±0.0115	0.9583±0.0051	0.9255±0.0105	0.9418±0.0087	0.9093±0.0122	0.9272±0.0118	0.8890±0.0142	0.9108±0.0200	0.8554±0.0157
ResNet-based Model	0.9985±0.0032	0.9972±0.0023	0.9986±0.0031	0.9972±0.0022	0.9985±0.0033	0.9975±0.0021	0.9985±0.0029	0.9979±0.0018	0.9969±0.0047	0.9955±0.0015	0.9961±0.0048	0.9947±0.0019	0.9933±0.0055	0.9919±0.0025	0.9911±0.0047	0.9805±0.0021	0.9867±0.0045	0.9677±0.0041	0.9875±0.0064	0.9517±0.0047
LSTM-based Model	0.8651±0.0256	0.8574±0.0204	0.8649±0.0255	0.8574±0.0203	0.8650±0.0258	0.8578±0.0203	0.8652±0.0261	0.8592±0.0203	0.8634±0.0249	0.8565±0.0210	0.8629±0.0251	0.8550±0.0218	0.8612±0.0256	0.8532±0.0231	0.5853±0.0246	0.5784±0.0235	0.4605±0.0239	0.4498±0.0259	0.3466±0.0229	0.3386±0.0241
GCN-based Model	0.9999±0.0002	0.9987±0.0013	0.9998±0.0002	0.9987±0.0013	0.9998±0.0002	0.9987±0.0013	0.9997±0.0004	0.9986±0.0011	0.9992±0.0006	0.9976±0.0017	0.9983±0.0006	0.9956±0.0019	0.9974±0.0011	0.9954±0.0015	0.9947±0.0014	0.9854±0.0011	0.9947±0.0014	0.9746±0.0014	0.9960±0.0014	0.9599±0.0029
Transformer-based Model	0.9358±0.0066	0.9202±0.0117	0.9359±0.0065	0.9202±0.0120	0.9359±0.0066	0.9202±0.0126	0.9363±0.0067	0.9190±0.0120	0.9354±0.0069	0.9187±0.0119	0.9334±0.0068	0.9159±0.0106	0.9306±0.0067	0.9125±0.0093	0.9152±0.0114	0.8960±0.0117	0.9007±0.0153	0.8609±0.0113	0.8811±0.0169	0.8062±0.0102
Without Alarm	1.0000±0.0000	1.0000±0.0000	1.0000±0.0000	1.0000±0.0000	1.0000±0.0000	1.0000±0.0000	1.0000±0.0000	1.0000±0.0000	0.9999±0.0001	0.9998±0.0001	0.9995±0.0002	0.9994±0.0003	0.9990±0.0003	0.9985±0.0005	0.9990±0.0004	0.9957±0.0006	0.9986±0.0010	0.9880±0.0006	0.9987±0.0010	0.9777±0.0015
Without WaveRecordings	0.4043±0.0015	0.4011±0.0016	0.4042±0.0015	0.4012±0.0012	0.4041±0.0019	0.4012±0.0016	0.4027±0.0019	0.4005±0.0018	0.4011±0.0020	0.4010±0.0013	0.3998±0.0005	0.3981±0.0028	0.3981±0.0027	0.3929±0.0031	0.4011±0.0020	0.3974±0.0023	0.4003±0.0021	0.3971±0.0028	0.3999±0.0014	0.3925±0.0027
Without SCADA	1.0000±0.0000	1.0000±0.0000	1.0000±0.0000	1.0000±0.0000	1.0000±0.0000	1.0000±0.0000	1.0000±0.0000	1.0000±0.0000	0.9999±0.0001	0.9998±0.0002	0.9995±0.0005	0.9990±0.0004	0.9990±0.0002	0.9985±0.0005	0.9986±0.0002	0.9915±0.0008	0.9976±0.0011	0.9784±0.0016	0.9981±0.0007	0.9610±0.0025
Without DAE	0.9647±0.0025	0.9625±0.0032	0.9647±0.0025	0.9625±0.0032	0.9647±0.0025	0.9626±0.0031	0.9647±0.0024	0.9627±0.0032	0.9647±0.0025	0.9626±0.0031	0.9644±0.0022	0.9625±0.0032	0.9642±0.0020	0.9619±0.0033	0.9586±0.0041	0.9518±0.0040	0.9509±0.0061	0.9415±0.0056	0.9366±0.0075	0.9193±0.0077
Without SelfAttention	1.0000±0.0000	1.0000±0.0000	1.0000±0.0000	1.0000±0.0000	1.0000±0.0000	1.0000±0.0000	1.0000±0.0001	0.9999±0.0001	0.9997±0.0002	0.9997±0.0003	0.9991±0.0008	0.9990±0.0002	0.9983±0.0009	0.9980±0.0010	0.9978±0.0008	0.9953±0.0012	0.9960±0.0017	0.9882±0.0011	0.9939±0.0024	0.9747±0.0007
Without SCL	1.0000±0.0000	1.0000±0.0000	1.0000±0.0000	1.0000±0.0000	1.0000±0.0000	1.0000±0.0000	1.0000±0.0000	1.0000±0.0000	0.9999±0.0001	0.9998±0.0002	0.9994±0.0005	0.9994±0.0001	0.9988±0.0006	0.9985±0.0007	0.9984±0.0004	0.9952±0.0006	0.9974±0.0006	0.9876±0.0015	0.9958±0.0012	0.9742±0.0028

## Sheet: Fault Type Precision
Model	Original training dataset	Original test dataset	Training SNR 50dB	Test SNR 50dB	Training SNR 40dB	Test SNR 40dB	Training SNR 30dB	Test SNR 30dB	Training Sampling loss 10%	Test Sampling loss 10%	Training Sampling loss 20%	Test Sampling loss 20%	Training Sampling loss 30%	Test Sampling loss 30%	Training Sensors failure 10%	Test Sensors failure 10%	Training Sensors failure 20%	Test Sensors failure 20%	Training Sensors failure 30%	Test Sensors failure 30%
Proposed Model	1.0000±0.0000	1.0000±0.0000	1.0000±0.0000	1.0000±0.0000	1.0000±0.0000	1.0000±0.0000	1.0000±0.0000	1.0000±0.0000	0.9999±0.0001	0.9998±0.0003	0.9995±0.0005	0.9994±0.0005	0.9992±0.0009	0.9985±0.0009	0.9990±0.0007	0.9957±0.0011	0.9987±0.0013	0.9884±0.0016	0.9987±0.0011	0.9777±0.0015
PetriNet Model	NA	NA	NA	NA	NA	NA	NA	NA	NA	NA	NA	NA	NA	NA	NA	NA	NA	NA	NA	NA
MPNN Model	1.0000±0.0000	0.9999±0.0002	1.0000±0.0000	0.9999±0.0002	1.0000±0.0000	0.9999±0.0002	1.0000±0.0000	0.9999±0.0002	0.9999±0.0000	0.9991±0.0004	0.9995±0.0002	0.9984±0.0004	0.9990±0.0003	0.9957±0.0005	0.9988±0.0002	0.9948±0.0012	0.9971±0.0010	0.9861±0.0008	0.9964±0.0011	0.9736±0.0021
MLP-based Model	0.9662±0.0041	0.9326±0.0134	0.9662±0.0041	0.9327±0.0132	0.9662±0.0041	0.9328±0.0131	0.9664±0.0045	0.9323±0.0133	0.9652±0.0047	0.9301±0.0109	0.9635±0.0043	0.9290±0.0106	0.9611±0.0047	0.9271±0.0096	0.9446±0.0085	0.9113±0.0111	0.9301±0.0118	0.8912±0.0135	0.9140±0.0197	0.8589±0.0146
ResNet-based Model	0.9987±0.0029	0.9973±0.0022	0.9987±0.0029	0.9973±0.0021	0.9986±0.0030	0.9976±0.0020	0.9986±0.0027	0.9980±0.0017	0.9971±0.0043	0.9955±0.0015	0.9963±0.0043	0.9946±0.0019	0.9938±0.0049	0.9919±0.0025	0.9917±0.0043	0.9805±0.0020	0.9875±0.0041	0.9677±0.0041	0.9882±0.0060	0.9519±0.0048
LSTM-based Model	0.8824±0.0211	0.8801±0.0168	0.8822±0.0209	0.8801±0.0167	0.8822±0.0213	0.8803±0.0167	0.8820±0.0218	0.8813±0.0163	0.8816±0.0213	0.8794±0.0161	0.8811±0.0216	0.8778±0.0176	0.8799±0.0221	0.8758±0.0197	0.6042±0.0309	0.6035±0.0308	0.4805±0.0313	0.4641±0.0359	0.3830±0.0299	0.3515±0.0318
GCN-based Model	0.9999±0.0002	0.9987±0.0012	0.9999±0.0002	0.9987±0.0012	0.9999±0.0002	0.9987±0.0012	0.9997±0.0004	0.9987±0.0011	0.9993±0.0005	0.9977±0.0016	0.9984±0.0006	0.9957±0.0018	0.9976±0.0010	0.9956±0.0015	0.9950±0.0013	0.9854±0.0010	0.9950±0.0013	0.9745±0.0014	0.9962±0.0014	0.9600±0.0029
Transformer-based Model	0.9411±0.0071	0.9222±0.0117	0.9411±0.0071	0.9222±0.0120	0.9411±0.0071	0.9222±0.0124	0.9415±0.0073	0.9211±0.0117	0.9404±0.0072	0.9209±0.0119	0.9384±0.0071	0.9178±0.0104	0.9355±0.0070	0.9146±0.0092	0.9209±0.0120	0.8981±0.0118	0.9067±0.0156	0.8641±0.0113	0.8872±0.0174	0.8108±0.0111
Without Alarm	1.0000±0.0000	1.0000±0.0000	1.0000±0.0000	1.0000±0.0000	1.0000±0.0000	1.0000±0.0000	1.0000±0.0000	1.0000±0.0000	0.9996±0.0001	0.9995±0.0001	0.9992±0.0002	0.9991±0.0003	0.9991±0.0002	0.9985±0.0005	0.9987±0.0004	0.9953±0.0005	0.9985±0.0009	0.9875±0.0006	0.9986±0.0010	0.9773±0.0016
Without WaveRecordings	0.3254±0.0494	0.3004±0.0235	0.3241±0.0480	0.3012±0.0236	0.3328±0.0647	0.3009±0.0232	0.3286±0.0548	0.2911±0.0148	0.3238±0.0439	0.3159±0.0621	0.3773±0.0785	0.2985±0.0253	0.3956±0.0531	0.3256±0.0720	0.3365±0.0649	0.3070±0.0399	0.3516±0.0652	0.3478±0.0643	0.3657±0.0505	0.3455±0.0383
Without SCADA	1.0000±0.0000	1.0000±0.0000	1.0000±0.0000	1.0000±0.0000	1.0000±0.0000	1.0000±0.0000	1.0000±0.0000	1.0000±0.0000	0.9999±0.0001	0.9998±0.0002	0.9995±0.0005	0.9990±0.0004	0.9991±0.0002	0.9985±0.0005	0.9987±0.0001	0.9914±0.0007	0.9977±0.0011	0.9784±0.0015	0.9982±0.0007	0.9610±0.0026
Without DAE	0.9698±0.0020	0.9631±0.0026	0.9698±0.0020	0.9631±0.0026	0.9698±0.0020	0.9631±0.0025	0.9697±0.0019	0.9632±0.0025	0.9697±0.0020	0.9631±0.0025	0.9694±0.0017	0.9631±0.0026	0.9693±0.0016	0.9624±0.0027	0.9646±0.0032	0.9528±0.0035	0.9582±0.0048	0.9428±0.0052	0.9460±0.0058	0.9418±0.0068
Without SelfAttention	1.0000±0.0000	1.0000±0.0000	1.0000±0.0000	1.0000±0.0000	1.0000±0.0000	1.0000±0.0000	1.0000±0.0001	0.9999±0.0001	0.9998±0.0002	0.9998±0.0003	0.9991±0.0007	0.9990±0.0002	0.9984±0.0008	0.9980±0.0010	0.9979±0.0008	0.9953±0.0012	0.9962±0.0016	0.9882±0.0011	0.9942±0.0023	0.9745±0.0008
Without SCL	1.0000±0.0000	1.0000±0.0000	1.0000±0.0000	1.0000±0.0000	1.0000±0.0000	1.0000±0.0000	1.0000±0.0000	1.0000±0.0000	0.9999±0.0001	0.9998±0.0002	0.9995±0.0005	0.9994±0.0001	0.9988±0.0006	0.9984±0.0007	0.9985±0.0004	0.9952±0.0006	0.9974±0.0006	0.9876±0.0016	0.9960±0.0012	0.9742±0.0029

## Sheet: Fault Type Recall
Model	Original training dataset	Original test dataset	Training SNR 50dB	Test SNR 50dB	Training SNR 40dB	Test SNR 40dB	Training SNR 30dB	Test SNR 30dB	Training Sampling loss 10%	Test Sampling loss 10%	Training Sampling loss 20%	Test Sampling loss 20%	Training Sampling loss 30%	Test Sampling loss 30%	Training Sensors failure 10%	Test Sensors failure 10%	Training Sensors failure 20%	Test Sensors failure 20%	Training Sensors failure 30%	Test Sensors failure 30%
Proposed Model	1.0000±0.0000	1.0000±0.0000	1.0000±0.0000	1.0000±0.0000	1.0000±0.0000	1.0000±0.0000	1.0000±0.0000	1.0000±0.0000	0.9999±0.0001	0.9998±0.0003	0.9995±0.0005	0.9994±0.0005	0.9992±0.0009	0.9985±0.0009	0.9990±0.0007	0.9957±0.0011	0.9987±0.0013	0.9884±0.0017	0.9987±0.0011	0.9778±0.0014
PetriNet Model	NA	NA	NA	NA	NA	NA	NA	NA	NA	NA	NA	NA	NA	NA	NA	NA	NA	NA	NA	NA
MPNN Model	1.0000±0.0000	0.9999±0.0002	1.0000±0.0000	0.9999±0.0002	1.0000±0.0000	0.9999±0.0002	1.0000±0.0000	0.9999±0.0002	0.9999±0.0000	0.9991±0.0004	0.9995±0.0002	0.9984±0.0004	0.9990±0.0002	0.9957±0.0006	0.9988±0.0002	0.9948±0.0013	0.9973±0.0009	0.9860±0.0008	0.9966±0.0010	0.9735±0.0020
MLP-based Model	0.9654±0.0043	0.9317±0.0145	0.9653±0.0042	0.9318±0.0142	0.9654±0.0043	0.9319±0.0142	0.9656±0.0047	0.9314±0.0145	0.9644±0.0049	0.9293±0.0120	0.9627±0.0045	0.9282±0.0115	0.9601±0.0050	0.9263±0.0105	0.9442±0.0086	0.9101±0.0122	0.9299±0.0117	0.8900±0.0142	0.9136±0.0196	0.8564±0.0158
ResNet-based Model	0.9986±0.0030	0.9971±0.0024	0.9986±0.0029	0.9971±0.0023	0.9986±0.0030	0.9974±0.0022	0.9986±0.0027	0.9978±0.0018	0.9971±0.0043	0.9955±0.0015	0.9963±0.0044	0.9947±0.0018	0.9938±0.0051	0.9920±0.0024	0.9916±0.0044	0.9806±0.0019	0.9875±0.0042	0.9678±0.0041	0.9882±0.0061	0.9519±0.0048
LSTM-based Model	0.8648±0.0271	0.8589±0.0201	0.8646±0.0270	0.8589±0.0201	0.8647±0.0272	0.8592±0.0201	0.8650±0.0275	0.8607±0.0200	0.8630±0.0262	0.8579±0.0209	0.8624±0.0264	0.8564±0.0217	0.8607±0.0267	0.8547±0.0229	0.5840±0.0260	0.5802±0.0237	0.4586±0.0254	0.4416±0.0260	0.3644±0.0245	0.3305±0.0244
GCN-based Model	0.9999±0.0002	0.9986±0.0013	0.9999±0.0002	0.9986±0.0013	0.9999±0.0002	0.9986±0.0013	0.9997±0.0004	0.9986±0.0012	0.9993±0.0005	0.9975±0.0017	0.9984±0.0006	0.9955±0.0019	0.9976±0.0010	0.9954±0.0015	0.9950±0.0013	0.9854±0.0012	0.9950±0.0013	0.9745±0.0015	0.9962±0.0014	0.9599±0.0029
Transformer-based Model	0.9387±0.0067	0.9206±0.0119	0.9388±0.0066	0.9207±0.0122	0.9388±0.0066	0.9207±0.0127	0.9392±0.0068	0.9195±0.0122	0.9382±0.0070	0.9192±0.0120	0.9362±0.0069	0.9163±0.0107	0.9334±0.0068	0.9130±0.0095	0.9185±0.0115	0.8966±0.0119	0.9038±0.0155	0.8616±0.0113	0.8842±0.0173	0.8068±0.0105
Without Alarm	1.0000±0.0000	1.0000±0.0000	1.0000±0.0000	1.0000±0.0000	1.0000±0.0000	1.0000±0.0000	1.0000±0.0000	1.0000±0.0000	0.9997±0.0001	0.9996±0.0001	0.9995±0.0002	0.9992±0.0003	0.9992±0.0002	0.9984±0.0005	0.9988±0.0004	0.9957±0.0006	0.9986±0.0009	0.9880±0.0007	0.9987±0.0010	0.9777±0.0015
Without WaveRecordings	0.4006±0.0012	0.3992±0.0012	0.4005±0.0011	0.3993±0.0008	0.4005±0.0015	0.3993±0.0011	0.3992±0.0017	0.3987±0.0013	0.3977±0.0018	0.3972±0.0019	0.3965±0.0006	0.3964±0.0036	0.3949±0.0029	0.3912±0.0028	0.3978±0.0018	0.3955±0.0030	0.3971±0.0020	0.3953±0.0025	0.3967±0.0014	0.3909±0.0021
Without SCADA	1.0000±0.0000	1.0000±0.0000	1.0000±0.0000	1.0000±0.0000	1.0000±0.0000	1.0000±0.0000	1.0000±0.0000	1.0000±0.0000	0.9999±0.0001	0.9998±0.0002	0.9995±0.0005	0.9990±0.0004	0.9991±0.0002	0.9984±0.0005	0.9986±0.0001	0.9915±0.0008	0.9977±0.0011	0.9783±0.0017	0.9982±0.0007	0.9610±0.0025
Without DAE	0.9671±0.0023	0.9630±0.0035	0.9671±0.0023	0.9630±0.0035	0.9671±0.0023	0.9630±0.0034	0.9670±0.0023	0.9631±0.0034	0.9671±0.0023	0.9630±0.0034	0.9668±0.0021	0.9630±0.0035	0.9666±0.0019	0.9623±0.0036	0.9613±0.0039	0.9525±0.0042	0.9540±0.0058	0.9422±0.0057	0.9403±0.0071	0.9202±0.0076
Without SelfAttention	1.0000±0.0000	1.0000±0.0000	1.0000±0.0000	1.0000±0.0000	1.0000±0.0000	1.0000±0.0000	1.0000±0.0001	0.9999±0.0001	0.9998±0.0002	0.9998±0.0003	0.9991±0.0007	0.9990±0.0002	0.9984±0.0008	0.9980±0.0010	0.9979±0.0007	0.9953±0.0012	0.9962±0.0016	0.9882±0.0011	0.9942±0.0023	0.9747±0.0007
Without SCL	1.0000±0.0000	1.0000±0.0000	1.0000±0.0000	1.0000±0.0000	1.0000±0.0000	1.0000±0.0000	1.0000±0.0000	1.0000±0.0000	0.9999±0.0001	0.9998±0.0002	0.9994±0.0005	0.9993±0.0001	0.9988±0.0006	0.9985±0.0008	0.9985±0.0004	0.9952±0.0006	0.9975±0.0006	0.9875±0.0015	0.9960±0.0011	0.9742±0.0028

## Sheet: Fault Type F1-score
Model	Original training dataset	Original test dataset	Training SNR 50dB	Test SNR 50dB	Training SNR 40dB	Test SNR 40dB	Training SNR 30dB	Test SNR 30dB	Training Sampling loss 10%	Test Sampling loss 10%	Training Sampling loss 20%	Test Sampling loss 20%	Training Sampling loss 30%	Test Sampling loss 30%	Training Sensors failure 10%	Test Sensors failure 10%	Training Sensors failure 20%	Test Sensors failure 20%	Training Sensors failure 30%	Test Sensors failure 30%
Proposed Model	1.0000±0.0000	1.0000±0.0000	1.0000±0.0000	1.0000±0.0000	1.0000±0.0000	1.0000±0.0000	1.0000±0.0000	1.0000±0.0000	0.9999±0.0001	0.9998±0.0003	0.9995±0.0005	0.9994±0.0005	0.9992±0.0009	0.9985±0.0009	0.9990±0.0007	0.9957±0.0011	0.9987±0.0013	0.9884±0.0017	0.9987±0.0011	0.9777±0.0014
PetriNet Model	NA	NA	NA	NA	NA	NA	NA	NA	NA	NA	NA	NA	NA	NA	NA	NA	NA	NA	NA	NA
MPNN Model	1.0000±0.0000	0.9999±0.0002	1.0000±0.0000	0.9999±0.0002	1.0000±0.0000	0.9999±0.0002	1.0000±0.0000	0.9999±0.0002	0.9999±0.0000	0.9991±0.0004	0.9994±0.0002	0.9984±0.0004	0.9989±0.0002	0.9957±0.0006	0.9988±0.0002	0.9948±0.0012	0.9972±0.0010	0.9860±0.0008	0.9965±0.0011	0.9735±0.0021
MLP-based Model	0.9654±0.0043	0.9311±0.0145	0.9654±0.0042	0.9312±0.0142	0.9654±0.0043	0.9313±0.0142	0.9656±0.0046	0.9308±0.0145	0.9645±0.0049	0.9287±0.0119	0.9627±0.0045	0.9275±0.0115	0.9603±0.0049	0.9256±0.0106	0.9441±0.0086	0.9094±0.0121	0.9297±0.0117	0.8891±0.0142	0.9135±0.0196	0.8557±0.0155
ResNet-based Model	0.9986±0.0030	0.9972±0.0023	0.9986±0.0030	0.9972±0.0022	0.9986±0.0031	0.9975±0.0021	0.9986±0.0028	0.9979±0.0018	0.9971±0.0044	0.9955±0.0015	0.9963±0.0045	0.9946±0.0019	0.9937±0.0052	0.9919±0.0025	0.9916±0.0044	0.9805±0.0020	0.9874±0.0042	0.9676±0.0041	0.9881±0.0061	0.9517±0.0047
LSTM-based Model	0.8672±0.0261	0.8590±0.0198	0.8671±0.0260	0.8590±0.0197	0.8671±0.0262	0.8593±0.0197	0.8672±0.0266	0.8606±0.0195	0.8657±0.0255	0.8580±0.0202	0.8651±0.0257	0.8565±0.0210	0.8636±0.0261	0.8547±0.0225	0.5842±0.0267	0.5683±0.0241	0.4570±0.0263	0.4287±0.0272	0.3611±0.0258	0.3160±0.0251
GCN-based Model	0.9999±0.0002	0.9987±0.0013	0.9999±0.0002	0.9987±0.0013	0.9999±0.0002	0.9987±0.0013	0.9997±0.0004	0.9986±0.0011	0.9993±0.0005	0.9976±0.0017	0.9984±0.0006	0.9956±0.0019	0.9976±0.0010	0.9954±0.0015	0.9950±0.0013	0.9853±0.0011	0.9950±0.0013	0.9745±0.0014	0.9962±0.0014	0.9599±0.0029
Transformer-based Model	0.9389±0.0065	0.9205±0.0116	0.9389±0.0064	0.9205±0.0119	0.9389±0.0065	0.9205±0.0124	0.9394±0.0066	0.9193±0.0118	0.9384±0.0069	0.9191±0.0118	0.9364±0.0067	0.9162±0.0105	0.9335±0.0067	0.9128±0.0091	0.9185±0.0112	0.8963±0.0115	0.9041±0.0151	0.8615±0.0112	0.8845±0.0168	0.8070±0.0102
Without Alarm	1.0000±0.0000	1.0000±0.0000	1.0000±0.0000	1.0000±0.0000	1.0000±0.0000	1.0000±0.0000	1.0000±0.0000	1.0000±0.0000	0.9990±0.0001	0.9989±0.0001	0.9986±0.0002	0.9985±0.0003	0.9985±0.0002	0.9979±0.0005	0.9981±0.0004	0.9957±0.0006	0.9979±0.0009	0.9879±0.0006	0.9980±0.0010	0.9776±0.0015
Without WaveRecordings	0.2958±0.0084	0.2926±0.0094	0.2955±0.0084	0.2928±0.0094	0.2953±0.0085	0.2926±0.0087	0.2944±0.0084	0.2910±0.0083	0.2950±0.0087	0.2941±0.0103	0.2953±0.0095	0.2926±0.0124	0.2956±0.0111	0.2938±0.0104	0.2947±0.0086	0.2946±0.0096	0.2948±0.0086	0.2918±0.0077	0.2949±0.0082	0.2929±0.0078
Without SCADA	1.0000±0.0000	1.0000±0.0000	1.0000±0.0000	1.0000±0.0000	1.0000±0.0000	1.0000±0.0000	1.0000±0.0000	1.0000±0.0000	0.9999±0.0001	0.9998±0.0002	0.9991±0.0005	0.9990±0.0004	0.9991±0.0002	0.9984±0.0005	0.9987±0.0001	0.9914±0.0008	0.9977±0.0011	0.9783±0.0016	0.9982±0.0007	0.9609±0.0025
Without DAE	0.9667±0.0024	0.9625±0.0033	0.9667±0.0024	0.9625±0.0033	0.9667±0.0024	0.9626±0.0032	0.9667±0.0023	0.9627±0.0032	0.9667±0.0024	0.9626±0.0032	0.9664±0.0021	0.9625±0.0033	0.9662±0.0019	0.9618±0.0034	0.9608±0.0039	0.9518±0.0040	0.9535±0.0058	0.9415±0.0056	0.9396±0.0071	0.9393±0.0076
Without SelfAttention	1.0000±0.0000	1.0000±0.0000	1.0000±0.0000	1.0000±0.0000	1.0000±0.0000	1.0000±0.0000	1.0000±0.0001	0.9999±0.0001	0.9998±0.0002	0.9998±0.0003	0.9991±0.0007	0.9990±0.0002	0.9984±0.0008	0.9980±0.0010	0.9979±0.0008	0.9953±0.0012	0.9962±0.0016	0.9882±0.0011	0.9942±0.0023	0.9745±0.0007
Without SCL	1.0000±0.0000	1.0000±0.0000	1.0000±0.0000	1.0000±0.0000	1.0000±0.0000	1.0000±0.0000	1.0000±0.0000	1.0000±0.0000	0.9999±0.0001	0.9998±0.0002	0.9994±0.0005	0.9993±0.0001	0.9988±0.0006	0.9985±0.0008	0.9985±0.0004	0.9952±0.0006	0.9975±0.0006	0.9875±0.0016	0.9960±0.0011	0.9741±0.0028

## Sheet: Protection Failure Accuracy
Model	Original training dataset	Original test dataset	Training SNR 50dB	Test SNR 50dB	Training SNR 40dB	Test SNR 40dB	Training SNR 30dB	Test SNR 30dB	Training Sampling loss 10%	Test Sampling loss 10%	Training Sampling loss 20%	Test Sampling loss 20%	Training Sampling loss 30%	Test Sampling loss 30%	Training Sensors failure 10%	Test Sensors failure 10%	Training Sensors failure 20%	Test Sensors failure 20%	Training Sensors failure 30%	Test Sensors failure 30%
Proposed Model	0.9905±0.0019	0.9275±0.0030	0.9904±0.0020	0.9277±0.0038	0.9905±0.0020	0.9272±0.0038	0.9905±0.0020	0.9262±0.0038	0.9755±0.0036	0.9046±0.0045	0.9653±0.0079	0.8630±0.0056	0.9627±0.0122	0.8261±0.0059	0.9915±0.0030	0.9213±0.0025	0.9933±0.0038	0.9151±0.0031	0.9944±0.0041	0.8962±0.0054
PetriNet Model	0.7253	0.6923	0.7253	0.6923	0.7253	0.6923	0.7253	0.6923	0.6319	0.6054	0.521	0.4977	0.4311	0.4082	0.7253	0.6923	0.7253	0.6923	0.7253	0.6923
MPNN Model	NA	NA	NA	NA	NA	NA	NA	NA	NA	NA	NA	NA	NA	NA	NA	NA	NA	NA	NA	NA
MLP-based Model	0.9786±0.0053	0.8482±0.0095	0.9786±0.0053	0.8481±0.0095	0.9786±0.0053	0.8477±0.0094	0.9783±0.0054	0.8471±0.0101	0.9622±0.0059	0.8238±0.0116	0.9462±0.0090	0.7835±0.0109	0.9356±0.0144	0.7442±0.0128	0.9782±0.0052	0.8394±0.0065	0.9793±0.0068	0.8225±0.0058	0.9824±0.0086	0.7903±0.0052
ResNet-based Model	0.9857±0.0003	0.9163±0.0043	0.9857±0.0004	0.9165±0.0042	0.9857±0.0004	0.9171±0.0041	0.9857±0.0003	0.9169±0.0041	0.9716±0.0011	0.8926±0.0041	0.9616±0.0046	0.8532±0.0061	0.9602±0.0088	0.8152±0.0070	0.9890±0.0019	0.9128±0.0050	0.9930±0.0031	0.8996±0.0058	0.9942±0.0032	0.8764±0.0072
LSTM-based Model	0.9186±0.0086	0.8025±0.0224	0.9187±0.0086	0.8017±0.0228	0.9186±0.0092	0.8016±0.0224	0.9179±0.0089	0.7986±0.0217	0.8596±0.0021	0.7351±0.0121	0.8241±0.0061	0.6719±0.0105	0.8078±0.0094	0.6277±0.0135	0.9116±0.0075	0.7512±0.0144	0.9105±0.0064	0.7003±0.0111	0.9060±0.0086	0.6196±0.0096
GCN-based Model	0.9897±0.0039	0.9160±0.0053	0.9897±0.0039	0.9160±0.0053	0.9898±0.0038	0.9155±0.0050	0.9898±0.0037	0.9136±0.0045	0.9732±0.0069	0.8904±0.0064	0.9650±0.0115	0.8469±0.0087	0.9601±0.0171	0.8120±0.0063	0.9895±0.0043	0.9117±0.0059	0.9930±0.0049	0.8965±0.0054	0.9926±0.0055	0.8765±0.0063
Transformer-based Model	0.9368±0.0071	0.7493±0.0092	0.9368±0.0070	0.7493±0.0094	0.9370±0.0071	0.7492±0.0090	0.9369±0.0069	0.7475±0.0091	0.8745±0.0114	0.6776±0.0167	0.8539±0.0291	0.6293±0.0282	0.8522±0.0383	0.5907±0.0274	0.9364±0.0083	0.7312±0.0096	0.9369±0.0105	0.7083±0.0108	0.9358±0.0129	0.6540±0.0091
Without Alarm	0.7488±0.0053	0.6661±0.0050	0.7486±0.0051	0.6659±0.0047	0.7488±0.0050	0.6653±0.0042	0.7495±0.0056	0.6615±0.0041	0.7571±0.0120	0.6602±0.0034	0.7677±0.0235	0.6550±0.0046	0.7845±0.0386	0.6452±0.0011	0.8466±0.1017	0.6453±0.0092	0.8851±0.1006	0.6255±0.0114	0.9228±0.0763	0.5918±0.0181
Without WaveRecordings	0.9808±0.0060	0.9151±0.0054	0.9808±0.0061	0.9144±0.0055	0.9810±0.0061	0.9155±0.0063	0.9808±0.0070	0.9139±0.0064	0.9650±0.0110	0.8877±0.0084	0.9466±0.0234	0.8391±0.0048	0.9296±0.0370	0.7942±0.0070	0.9809±0.0092	0.9065±0.0063	0.9783±0.0133	0.8962±0.0085	0.9756±0.0191	0.8737±0.0049
Without SCADA	0.9846±0.0037	0.9136±0.0050	0.9846±0.0037	0.9135±0.0049	0.9846±0.0038	0.9136±0.0054	0.9846±0.0038	0.9128±0.0058	0.9689±0.0066	0.8871±0.0047	0.9535±0.0164	0.8402±0.0050	0.9454±0.0248	0.8012±0.0076	0.9877±0.0071	0.9036±0.0026	0.9892±0.0094	0.8881±0.0029	0.9895±0.0102	0.8607±0.0015
Without DAE	0.9868±0.0004	0.9161±0.0036	0.9868±0.0004	0.9160±0.0037	0.9868±0.0004	0.9157±0.0036	0.9868±0.0004	0.9119±0.0044	0.9743±0.0020	0.8899±0.0048	0.9645±0.0085	0.8537±0.0034	0.9623±0.0132	0.8085±0.0050	0.9903±0.0015	0.9065±0.0049	0.9921±0.0011	0.8916±0.0035	0.9930±0.0011	0.8669±0.0039
Without SelfAttention	0.9898±0.0017	0.9099±0.0031	0.9898±0.0017	0.9104±0.0030	0.9898±0.0018	0.9098±0.0025	0.9900±0.0022	0.9110±0.0023	0.9735±0.0022	0.8825±0.0025	0.9629±0.0032	0.8365±0.0056	0.9592±0.0078	0.7975±0.0083	0.9897±0.0023	0.9010±0.0035	0.9917±0.0020	0.8892±0.0056	0.9942±0.0012	0.8687±0.0061
Without SCL	0.9905±0.0019	0.9275±0.0030	0.9904±0.0020	0.9277±0.0038	0.9905±0.0020	0.9272±0.0038	0.9905±0.0020	0.9262±0.0038	0.9755±0.0036	0.9046±0.0045	0.9653±0.0079	0.8630±0.0056	0.9627±0.0122	0.8261±0.0059	0.9915±0.0030	0.9213±0.0025	0.9933±0.0038	0.9151±0.0031	0.9944±0.0041	0.8962±0.0054

## Sheet: Protection Failure Precision
Model	Original training dataset	Original test dataset	Training SNR 50dB	Test SNR 50dB	Training SNR 40dB	Test SNR 40dB	Training SNR 30dB	Test SNR 30dB	Training Sampling loss 10%	Test Sampling loss 10%	Training Sampling loss 20%	Test Sampling loss 20%	Training Sampling loss 30%	Test Sampling loss 30%	Training Sensors failure 10%	Test Sensors failure 10%	Training Sensors failure 20%	Test Sensors failure 20%	Training Sensors failure 30%	Test Sensors failure 30%
Proposed Model	0.9978±0.0009	0.9845±0.0024	0.9978±0.0009	0.9849±0.0025	0.9979±0.0010	0.9849±0.0022	0.9979±0.0010	0.9843±0.0020	0.9901±0.0016	0.9739±0.0018	0.9855±0.0037	0.9545±0.0027	0.9858±0.0061	0.9389±0.0033	0.9979±0.0010	0.9813±0.0023	0.9982±0.0010	0.9778±0.0019	0.9984±0.0010	0.9688±0.0018
PetriNet Model	0.8723	0.8582	0.8723	0.8582	0.8723	0.8582	0.8723	0.8582	0.7904	0.7781	0.691	0.6801	0.6057	0.5894	0.8723	0.8582	0.8723	0.8582	0.8723	0.8582
MPNN Model	NA	NA	NA	NA	NA	NA	NA	NA	NA	NA	NA	NA	NA	NA	NA	NA	NA	NA	NA	NA
MLP-based Model	0.9952±0.0015	0.9271±0.0072	0.9952±0.0014	0.9271±0.0072	0.9952±0.0015	0.9267±0.0070	0.9952±0.0015	0.9269±0.0074	0.9870±0.0018	0.9152±0.0076	0.9791±0.0030	0.8958±0.0077	0.9753±0.0052	0.8763±0.0081	0.9951±0.0014	0.9221±0.0049	0.9951±0.0017	0.9145±0.0053	0.9959±0.0021	0.8982±0.0067
ResNet-based Model	0.9968±0.0016	0.9710±0.0017	0.9968±0.0016	0.9711±0.0016	0.9968±0.0016	0.9713±0.0015	0.9969±0.0016	0.9710±0.0013	0.9894±0.0020	0.9591±0.0011	0.9849±0.0026	0.9406±0.0021	0.9854±0.0042	0.9235±0.0029	0.9972±0.0014	0.9682±0.0020	0.9980±0.0013	0.9610±0.0023	0.9958±0.0013	0.9515±0.0046
LSTM-based Model	0.9811±0.0042	0.9205±0.0154	0.9811±0.0041	0.9198±0.0156	0.9812±0.0041	0.9196±0.0160	0.9809±0.0040	0.9170±0.0169	0.9532±0.0025	0.8849±0.0133	0.9380±0.0037	0.8490±0.0145	0.9322±0.0053	0.8234±0.0131	0.9779±0.0045	0.8897±0.0107	0.9758±0.0042	0.8564±0.0112	0.9737±0.0045	0.8111±0.0033
GCN-based Model	0.9974±0.0011	0.9757±0.0027	0.9974±0.0011	0.9758±0.0028	0.9974±0.0011	0.9757±0.0027	0.9974±0.0010	0.9748±0.0024	0.9892±0.0020	0.9648±0.0030	0.9827±0.0037	0.9438±0.0033	0.9810±0.0059	0.9295±0.0032	0.9973±0.0013	0.9743±0.0028	0.9972±0.0015	0.9677±0.0025	0.9971±0.0016	0.9587±0.0023
Transformer-based Model	0.9763±0.0015	0.8854±0.0096	0.9763±0.0016	0.8856±0.0098	0.9765±0.0016	0.8855±0.0096	0.9764±0.0014	0.8853±0.0080	0.9503±0.0034	0.8523±0.0096	0.9453±0.0109	0.8316±0.0147	0.9476±0.0137	0.8146±0.0114	0.9766±0.0022	0.8737±0.0097	0.9770±0.0027	0.8622±0.0073	0.9774±0.0041	0.8284±0.0050
Without Alarm	0.9324±0.0069	0.8991±0.0049	0.9322±0.0066	0.8991±0.0051	0.9321±0.0065	0.8987±0.0054	0.9316±0.0063	0.8953±0.0055	0.9340±0.0079	0.8949±0.0047	0.9369±0.0106	0.8906±0.0034	0.9420±0.0149	0.8827±0.0015	0.9567±0.0297	0.8768±0.0113	0.9665±0.0290	0.8628±0.0138	0.9785±0.0209	0.8433±0.0150
Without WaveRecordings	0.9963±0.0016	0.9750±0.0024	0.9963±0.0016	0.9748±0.0026	0.9964±0.0016	0.9750±0.0026	0.9963±0.0020	0.9742±0.0029	0.9879±0.0033	0.9619±0.0020	0.9799±0.0083	0.9400±0.0019	0.9737±0.0135	0.9200±0.0035	0.9958±0.0023	0.9699±0.0022	0.9950±0.0034	0.9663±0.0013	0.9937±0.0060	0.9537±0.0011
Without SCADA	0.9945±0.0019	0.9753±0.0036	0.9945±0.0019	0.9753±0.0036	0.9946±0.0019	0.9752±0.0036	0.9946±0.0019	0.9748±0.0037	0.9866±0.0032	0.9634±0.0029	0.9797±0.0080	0.9404±0.0046	0.9773±0.0115	0.9242±0.0074	0.9956±0.0027	0.9702±0.0040	0.9960±0.0037	0.9618±0.0049	0.9963±0.0040	0.9493±0.0035
Without DAE	0.9962±0.0002	0.9791±0.0032	0.9962±0.0002	0.9791±0.0032	0.9962±0.0002	0.9787±0.0034	0.9962±0.0003	0.9766±0.0036	0.9895±0.0010	0.9663±0.0036	0.9835±0.0044	0.9489±0.0032	0.9848±0.0060	0.9311±0.0032	0.9969±0.0003	0.9747±0.0020	0.9975±0.0002	0.9667±0.0026	0.9977±0.0003	0.9519±0.0026
Without SelfAttention	0.9965±0.0014	0.9745±0.0020	0.9965±0.0013	0.9747±0.0017	0.9965±0.0013	0.9747±0.0017	0.9966±0.0014	0.9751±0.0028	0.9892±0.0013	0.9622±0.0029	0.9834±0.0014	0.9404±0.0022	0.9836±0.0030	0.9269±0.0028	0.9975±0.0011	0.9704±0.0027	0.9982±0.0010	0.9635±0.0038	0.9980±0.0006	0.9553±0.0035
Without SCL	0.9978±0.0009	0.9845±0.0024	0.9978±0.0009	0.9849±0.0025	0.9979±0.0010	0.9849±0.0022	0.9979±0.0010	0.9843±0.0020	0.9901±0.0016	0.9739±0.0018	0.9855±0.0037	0.9545±0.0027	0.9858±0.0061	0.9389±0.0033	0.9979±0.0010	0.9813±0.0023	0.9982±0.0010	0.9778±0.0019	0.9984±0.0010	0.9688±0.0018

[truncated: 2 more sheets: Protection Failure Recall, Protection Failure F1-score]
