# Supplementary material for: Digital twin-driven fault diagnosis of power substations by multi-modal fusion learning
Source: Nat Commun. 2026 May 20;17:6628. doi: 10.1038/s41467-026-73483-5 (PMC13381694; doi:10.1038/s41467-026-73483-5)
Supplement: Supplementary file 4 — Supplementary Software [file 41467_2026_73483_MOESM4_ESM.zip]

Archive with 3 entries (2 files):
- Supplementary Software/
- Supplementary Software/Instructions for CloudPSS model.docx
- Supplementary Software/model_wu-yl23_substation_model.zip
