# Supplementary material for: Digital twin-driven fault diagnosis of power substations by multi-modal fusion learning
Source: Nat Commun. 2026 May 20;17:6628. doi: 10.1038/s41467-026-73483-5 (PMC13381694; doi:10.1038/s41467-026-73483-5)
Supplement: Supplementary file 6 — Source Data [file 41467_2026_73483_MOESM6_ESM.xlsx]

## Sheet: Fig. 1d
Model	Original	Noise SNR 50dB	Noise SNR 40dB	Noise SNR 30dB	Sample Loss 10%	Sample Loss 20%	Sample Loss 30%	Sensor Fail 10%	Sensor Fail 20%	Sensor Fail 30%
Proposed Model	97.56	97.58	97.56	97.49	97.29	96.94	96.61	97.18	96.62	95.47
PetriNet Model	67.92	67.92	67.92	67.92	62.08	54.45	47.07	67.92	67.92	67.92
MPNN Model	93.01	93.02	93.03	92.95	92.67	92.14	91.94	91.08	89.39	85.12
MLP-based Model	87.11	87.09	87.11	86.99	86.83	86.23	85.79	86.48	85.33	84.1
ResNet-based Model	96.69	96.7	96.68	96.59	96.56	96.01	95.63	95.88	94.65	92.58
LSTM-based Model	61.31	61.33	61.3	61.19	60.92	60.3	59.44	54.98	50.52	45.34
GCN-based Model	95.93	95.93	95.9	95.77	95.78	95.18	94.95	95.65	94.83	93.8
Transformer-based Model	87.34	87.34	87.31	87.23	87.32	86.9	86.51	85.3	82.1	78.03

## Sheet: Fig. 1e
Model	Original	Noise SNR 50dB	Noise SNR 40dB	Noise SNR 30dB	Sample Loss 10%	Sample Loss 20%	Sample Loss 30%	Sensor Fail 10%	Sensor Fail 20%	Sensor Fail 30%
Proposed Model	100	100	100	100	99.98	99.94	99.85	99.57	98.85	97.78
MPNN Model	99.99	99.99	99.99	99.99	99.91	99.84	99.57	99.48	98.61	97.35
MLP-based Model	93.1	93.11	93.12	93.06	92.85	92.74	92.55	90.93	88.9	85.54
ResNet-based Model	99.72	99.72	99.75	99.79	99.55	99.47	99.19	98.05	96.77	95.17
LSTM-based Model	85.74	85.74	85.78	85.92	85.65	85.5	85.32	57.84	44.98	33.86
GCN-based Model	99.87	99.87	99.87	99.86	99.76	99.56	99.54	98.54	97.46	95.99
Transformer-based Model	92.02	92.02	92.02	91.9	91.87	91.59	91.25	89.6	86.09	80.62

## Sheet: Fig. 1f
Model	Original	Noise SNR 50dB	Noise SNR 40dB	Noise SNR 30dB	Sample Loss 10%	Sample Loss 20%	Sample Loss 30%	Sensor Fail 10%	Sensor Fail 20%	Sensor Fail 30%
Proposed Model	92.75	92.77	92.72	92.62	90.46	86.3	82.61	92.13	91.51	89.62
PetriNet Model	69.23	69.23	69.23	69.23	60.54	49.77	40.82	69.23	69.23	69.23
MLP-based Model	84.82	84.81	84.77	84.71	82.38	78.35	74.42	83.94	82.25	79.03
ResNet-based Model	91.63	91.65	91.71	91.69	89.26	85.32	81.52	91.28	89.96	87.64
LSTM-based Model	80.25	80.17	80.16	79.86	73.51	67.19	62.77	75.12	70.03	61.96
GCN-based Model	91.6	91.6	91.55	91.36	89.04	84.69	81.2	91.17	89.65	87.65
Transformer-based Model	74.93	74.93	74.92	74.75	67.76	62.93	59.07	73.12	70.83	65.4

## Sheet: Fig. 2a
Model	Original	Noise SNR 50dB	Noise SNR 40dB	Noise SNR 30dB	Sample Loss 10%	Sample Loss 20%	Sample Loss 30%	Sensor Fail 10%	Sensor Fail 20%	Sensor Fail 30%
Proposed Model	97.56	97.58	97.56	97.49	97.29	96.94	96.61	97.18	96.62	95.47
Without Alarm	96.54	96.48	96.37	96.17	96.13	95.76	95.67	95.77	94.7	93.3
Without WaveRecordings	97.25	97.22	97.16	97.04	96.72	96	94.82	96.65	95.98	94.13
Without SCADA	96.01	96.02	96.02	95.97	95.68	95.32	95.02	94.97	93.69	91.71
Without DAE	95.62	95.62	95.58	95.39	95.34	95.03	94.73	95.11	94.37	92.6
Without SelfAttention	97.12	97.11	97.1	97.11	96.77	96.22	95.9	96.51	95.82	94.28
Without SCL	95.63	95.63	95.64	95.66	95.43	95.21	94.75	95.33	94.82	93.75

## Sheet: Fig. 2b
Model	Original	Noise SNR 50dB	Noise SNR 40dB	Noise SNR 30dB	Sample Loss 10%	Sample Loss 20%	Sample Loss 30%	Sensor Fail 10%	Sensor Fail 20%	Sensor Fail 30%
Proposed Model	100	100	100	100	99.98	99.94	99.85	99.57	98.85	97.78
Without Alarm	100	100	100	100	99.98	99.94	99.85	99.57	98.8	97.77
Without WaveRecordings	40.11	40.12	40.12	40.05	40.1	39.81	39.29	39.74	39.71	39.25
Without SCADA	100	100	100	100	99.98	99.9	99.85	99.15	97.84	96.1
Without DAE	96.25	96.25	96.26	96.27	96.26	96.25	96.19	95.18	94.15	91.93
Without SelfAttention	100	100	100	99.99	99.97	99.9	99.8	99.53	98.82	97.47
Without SCL	100	100	100	100	99.98	99.94	99.85	99.52	98.76	97.42

## Sheet: Fig. 2c
Model	Original	Noise SNR 50dB	Noise SNR 40dB	Noise SNR 30dB	Sample Loss 10%	Sample Loss 20%	Sample Loss 30%	Sensor Fail 10%	Sensor Fail 20%	Sensor Fail 30%
Proposed Model	92.75	92.77	92.72	92.62	90.46	86.3	82.61	92.13	91.51	89.62
Without Alarm	66.61	66.59	66.53	66.15	66.02	65.5	64.52	64.53	62.55	59.18
Without WaveRecordings	91.51	91.44	91.55	91.39	88.77	83.91	79.42	90.65	89.62	87.37
Without SCADA	91.36	91.35	91.36	91.28	88.71	84.02	80.12	90.36	88.81	86.07
Without DAE	91.61	91.6	91.57	91.19	88.99	85.37	80.85	90.65	89.16	86.69
Without SelfAttention	90.99	91.04	90.98	91.1	88.25	83.65	79.75	90.1	88.92	86.87
Without SCL	92.75	92.77	92.72	92.62	90.46	86.3	82.61	92.13	91.51	89.62

## Sheet: Fig. 2d
Dim1	Dim2	Label
-12.2745	17.8683	11
-55.2393	11.8545	12
38.6757	15.2693	5
32.6173	-68.8104	3
-50.5399	-14.4783	13
79.5996	13.27	6
66.6263	0.778437	2
-21.51	-54.5934	13
29.5527	-9.43752	3
-32.6459	-45.0166	12
10.9645	30.1305	5
1.01243	-31.9743	4
54.795	31.7916	2
47.9833	32.5925	4
-60.2	31.5216	15
57.1875	8.07483	5
-57.7364	-19.7271	13
-25.5876	33.5564	11
-33.0512	34.7109	11
49.6437	6.46267	4
5.3362	-19.1575	7
34.6559	36.6525	2
59.4948	4.1567	4
12.8191	-48.1483	6
-70.9489	-4.51348	8
-26.9539	24.1552	14
-15.2346	-17.51	8
-45.3805	-27.8322	13
43.8703	-45.2703	1
11.3892	71.8708	9
-47.8654	-9.58207	12
71.6065	17.6572	2
56.3401	-28.1168	0
-71.0423	2.92609	11
26.5609	-13.3327	6
-68.1349	-2.39454	8
-21.3377	-7.71073	15
-26.875	-12.2461	12
49.2417	7.09316	2
-0.834648	2.87915	14
-14.1202	-55.9554	13
40.2734	27.0536	3
-24.8472	-17.4953	12
-57.4843	-18.0902	13
43.4947	8.50816	0
-4.52889	4.39913	14
-14.1556	-49.3534	13
49.2986	33.709	4
59.8631	6.49791	2
25.8714	15.1597	14
55.2313	19.1184	6
73.804	10.4048	6
37.3245	-19.9565	2
0.769861	13.1075	11
-26.5317	24.6389	11
-73.2576	-5.51572	8
19.4525	-41.2349	3
-62.2146	-15.0694	13
-50.3439	16.0194	11
-25.7411	-66.8685	13
-33.9529	31.1902	11
77.8545	16.6239	0
46.7588	-47.0768	1
-27.1505	29.5241	11
8.57209	-10.2991	10
34.5149	-51.9054	1
-36.5165	14.6603	14
-63.101	-3.71552	12
54.717	-30.5085	0
17.5322	-39.4271	3
36.1359	-3.02987	5
71.6451	6.15088	5
15.6539	51.8981	7
-49.8862	-25.7308	13
57.1068	8.18604	5
49.0882	-64.0206	1
53.8304	31.8733	4
-64.8733	0.698625	12
-56.1184	34.8097	12
-5.19084	-0.996369	14
52.7075	19.0009	3
52.6025	-4.71342	0
2.93333	1.42822	10
79.6609	16.1545	2
27.9482	37.2634	0
2.951	-64.694	13
5.61428	-72.2287	13
-28.7631	-24.613	15
10.156	-50.2241	9
-62.0454	26.2378	15
9.9159	73.7794	9
-40.7352	-7.45839	12
56.1999	-29.4696	0
3.89687	64.6281	10
26.6952	9.48275	15
-41.1647	-16.7664	12
49.4308	-63.1414	1
7.84031	36.9359	5
-54.706	-13.1368	15
5.02772	78.3124	12
-38.0972	-13.3229	12
6.33156	29.8907	8
-73.0849	-5.04721	12
-47.2742	18.3637	11
56.9448	-6.60077	0
32.0994	-0.985015	5
58.4732	-27.8501	0
40.7676	9.86349	0
-29.2206	27.167	14
13.8083	-48.6652	6
11.0682	-50.148	9
-58.3634	30.0276	15
78.5235	13.2785	6
31.4545	-6.68355	2
-36.922	-18.7284	12
-26.6457	29.0019	11
50.3379	-5.05481	0
-1.3542	-60.487	9
6.19053	-29.6807	7
57.1496	-29.8597	0
-25.5434	-65.801	9
5.1938	-76.6294	13
0.788099	8.454	11
2.7273	-10.0931	10
-36.7446	16.8568	11
-40.4121	0.894931	12
8.57684	5.25377	10
39.1785	-69.6558	3
-39.2117	-28.4847	13
-43.15	-18.79	15
-73.7434	7.435	14
8.04534	31.2547	8
0.128148	-55.5713	6
29.1324	33.5376	2
-4.50253	-0.43131	14
5.01999	0.528739	10
73.0845	8.49364	3
-68.7016	4.78775	11
-33.5921	29.5477	11
-33.1184	34.2115	11
-36.75	-35.2016	15
-25.627	15.4927	11
-72.2583	1.55555	11
38.3666	-61.8809	1
33.3511	-9.04841	0
48.9022	9.8594	5
68.1456	10.542	3
15.415	54.7741	8
10.1975	0.0341683	10
4.98763	71.7716	8
-2.32273	-61.9412	13
-36.3257	-36.0568	15
8.76565	61.4652	8
13.2778	50.6127	7
-23.7389	7.57219	11
34.197	-57.0152	3
-19.0375	18.0658	14
10.5331	-9.63867	10
-26.1037	-66.5187	9
28.2264	9.77841	15
-20.183	30.5093	10
9.67385	26.9112	5
-22.2609	26.7953	10
-37.6529	21.2579	14
-22.2219	20.6121	10
37.6863	-61.5917	1
-34.8826	17.2693	11
-45.7735	13.1146	11
-0.679498	-60.8835	9
-34.1764	-48.7882	12
-13.7153	14.0918	10
4.49264	-76.5299	13
-74.2529	9.13543	14
-44.5049	-13.5686	12
-22.7777	-56.9438	13
-7.87937	9.12564	11
-7.41007	10.2856	11
-42.3249	31.9408	14
67.3818	4.62042	0
-71.9549	12.036	14
0.821602	8.48414	11
-4.55217	8.27781	11
-21.1674	-8.13339	15
-43.8507	31.2713	11
-39.4297	-25.6017	15
5.64373	61.1493	7
74.8544	6.58087	2
75.8533	5.83348	2
53.2251	-31.2356	0
34.5503	23.7766	6
-27.65	-63.776	9
30.1444	-22.9857	2
76.2573	19.1316	4
-69.7128	2.37609	11
75.4495	16.8142	3
47.7959	-63.3496	1
-45.8283	14.4939	11
72.0458	18.7531	0
29.5635	32.8396	2
-37.148	-26.5872	13
12.3804	63.5284	7
-7.30317	69.168	12
-21.0511	-13.0068	15
1.92708	-1.17302	10
42.7915	-45.3339	1
42.9809	14.7144	3
32.9584	-57.1783	3
2.62861	-25.6597	7
-12.352	-56.9905	13
-23.3112	20.3423	10
9.95761	30.2726	5
52.339	19.3743	2
34.9874	-70.8714	3
74.8469	6.58983	2
-40.9835	-22.8806	15
-69.7472	-2.92085	8
-57.845	-9.9641	13
-2.21823	-54.945	6
46.4731	-46.6271	1
-39.3392	13.8092	11
-44.4688	0.375689	15
33.1748	-24.7655	2
-74.5792	8.73972	14
78.435	13.2784	6
-37.7402	-22.9866	15
42.9604	-56.3576	3
9.7768	7.23628	7
-56.0535	-13.4213	13
-20.5076	-10.3305	15
54.7371	33.5288	4
2.90599	10.9837	11
33.3121	-7.88657	3
-52.1714	33.815	12
7.18281	0.970244	10
56.2533	8.048	5
0.344373	-28.936	4
-19.5529	26.615	10
32.0642	-6.2606	3
43.2506	27.5996	2
15.8775	51.6338	7
-31.297	-1.77014	15
74.3406	16.076	3
-71.9666	12.1456	14
-50.1671	41.0483	12
-16.6389	33.9898	10
45.3326	29.6315	5
-5.41908	-61.9158	13
1.67291	-31.8616	4
44.5472	13.1632	0
8.76898	-1.77579	11
-76.1944	13.1313	14
-0.196649	71.1023	11
-33.207	34.2368	11
-0.0981984	6.4808	14
-24.2625	-25.4821	12
-53.5493	-7.33314	12
-71.5604	9.60161	14
-74.7415	6.71431	14
-50.9472	11.3145	12
2.98596	-24.5552	7
30.1221	34.3668	0
7.43073	29.7569	8
-7.44722	-64.6451	13
35.7338	-70.2809	3
-41.7963	-7.99445	12
35.7568	-70.2723	3
3.60918	15.4469	14
3.57757	3.55785	10
40.3921	27.8512	5
20.2729	-40.3496	3
3.61641	72.1677	11
-15.2477	35.9379	10
-0.639681	-27.2549	4
29.875	-23.1185	2
34.0825	-59.232	1
35.7655	38.6978	3
71.5751	20.4711	4
10.0905	0.0669742	10
-20.7678	12.3252	11
48.4508	-61.6294	1
-30.9209	-47.6012	12
32.7648	30.9417	3
-15.0473	-58.7935	15
-22.7244	-53.8027	12
-31.9112	-15.0411	12
-2.87676	3.53696	14
-55.1389	12.1314	14
10.2123	-12.7115	10
-24.8786	-8.33255	12
-74.0553	-5.36678	12
-25.1554	-26.2068	12
5.01924	-74.8478	13
8.2978	-45.1536	9
-28.7627	-24.6185	13
43.0201	5.04281	2
57.1496	-29.8597	0
31.9345	-20.1948	2
-4.08744	5.31279	11
-46.9312	-30.425	13
6.07387	-72.013	9
20.5779	15.9544	14
61.6828	6.72857	2
-32.2517	40.1836	14
-20.3699	-9.89058	15
-21.876	-10.0434	13
-76.4568	0.183684	11
8.91615	6.31594	10
33.3069	32.7198	3
7.49548	-73.0462	9
-31.4522	35.127	11
-72.2587	1.46186	11
-55.4335	32.1116	12
-22.2065	-7.77266	15
43.2652	-44.2726	1
56.215	-1.06574	0
33.976	38.5575	3
57.6549	-3.3353	0
-26.3285	-10.6478	12
-25.0374	-65.9763	15
-38.5897	-16.7746	12
26.5786	-13.3194	6
-66.4692	0.49249	8
49.726	30.2564	6
-2.7915	-65.13	13
43.9812	7.19459	4
-24.2115	30.9826	14
-14.2569	-53.3395	13
-74.3811	-3.55924	12
-60.9996	29.7878	15
-2.42023	69.0762	12
36.3653	-52.4903	1
-23.8704	31.3558	14
2.13161	36.0465	8
-4.37127	-64.5281	13
1.72733	6.81844	11
1.67089	76.6541	12
37.4659	-62.8784	1
-37.5325	20.7908	14
-29.7118	16.7893	11
9.36217	-48.7537	9
6.47972	2.20351	10
76.2008	6.61316	3
-28.0185	21.3967	11
-28.9159	40.7753	10
4.41431	55.6507	7
-74.2529	9.13543	14
-15.4372	-58.8506	13
-1.86865	-64.443	13
10.7796	-42.9917	6
5.28989	-75.8725	13
-48.7934	33.6032	8
-20.6182	-52.9623	13
-56.3972	34.7988	12
38.3504	-62.0507	1
-31.3688	-1.19191	13
46.2145	-47.8119	1
8.69361	-8.02021	10
9.58291	73.51	9
-61.3321	29.4382	15
-45.9879	40.2644	11
23.0222	30.0989	5
-21.585	11.7661	11
-51.0148	28.2676	12
27.8594	40.0212	0
30.4284	-11.1858	3
75.1365	7.38032	3
4.96141	59.2515	8
18.1326	-43.8377	3
-66.5069	-12.3544	15
23.127	-42.2165	3
-28.9738	-8.44688	12
-73.1819	12.4655	14
-15.4948	23.9176	10
47.5851	21.5817	2
3.84785	10.1334	11
-42.3255	31.9412	11
70.2014	-0.915589	2
25.8714	15.1597	14
-14.4863	15.5221	10
-13.8909	-56.1117	15
-41.1494	-16.4452	12
-12.4982	-52.8372	13
-38.6076	-16.8596	12
-33.7268	-13.1369	12
-65.4109	3.30312	11
-1.9641	9.91929	11
-40.2995	-8.34663	12
30.1444	-22.9859	2
17.0648	-39.0172	3
42.4446	6.94012	5
32.656	-68.862	3
7.09291	8.98112	10
4.95484	59.2502	8
4.6329	-17.1521	7
-44.8498	-18.5447	13
52.1402	-4.32155	0
-35.769	14.886	11
-4.3439	0.788054	11
11.6965	51.1489	8
0.57068	-0.229011	10
30.4897	-25.5021	2
4.88097	71.6471	11
41.4528	27.6407	2
-26.0514	-11.9615	12
52.1766	21.1363	5
-15.6189	-58.1681	13
-55.4415	-12.4424	15
48.7212	-49.7225	1
-68.6805	-1.34265	8
42.0345	5.24592	5
-32.6459	-45.0166	12
-43.5143	33.2426	11
8.35831	67.8616	10
-73.0881	-1.91041	11
-29.504	-25.2513	13
-63.101	-3.71555	12
49.7123	-7.00919	0
43.1555	-54.2465	1
-36.9443	-26.7589	15
-3.17135	-67.291	13
55.3526	33.9225	4
-34.7542	-12.1841	12
-62.2589	-12.4638	13
-2.15211	65.5949	11
39.6273	15.3101	5
49.767	-7.38325	0
-64.2599	30.8138	15
-38.6077	-16.8596	12
-14.3186	-55.4274	13
47.0909	-46.2435	1
-63.6488	27.7069	15
-41.3831	1.5822	12
4.74769	-18.1036	7
59.6152	-28.5787	0
-36.6938	-35.2298	15
-64.5093	29.7374	15
-5.51575	-67.7704	13
-30.0135	-11.6917	12
49.9925	32.6962	2
80.2514	17.7601	4
4.28674	72.5111	8
-53.9847	35.1927	12
-9.25242	-56.2822	13
-29.7358	-13.4196	12
-65.4617	31.3659	15
1.6091	39.139	5
-21.2614	30.9619	10
37.4182	-49.453	1
67.7421	-1.81793	2
56.485	25.9449	3
-36.7337	-14.082	12
-44.4331	-28.4322	15
2.98178	-32.4408	4
1.477	75.3818	12
35.7197	-70.298	3
-39.3847	-2.37917	12
36.0372	-56.0407	3
-24.193	-17.2304	12
5.43692	72.7186	12
-35.9505	24.068	11
-29.5852	23.5592	14
-3.07981	-0.79966	14
-27.889	-13.1577	12
-0.380644	-58.9638	9
68.2187	-2.11443	2
39.6843	-46.735	1
-42.3249	31.9408	14
49.0991	-49.3447	1
-38.992	-18.1215	12
-41.2369	3.8747	12
-49.7068	9.60274	12
11.8051	33.5562	5
38.1965	26.3695	3
-15.3775	-54.843	13
9.99746	32.1967	5
-20.7567	-55.358	15
-32.5854	13.5057	11
-23.0343	-16.3508	13
37.5252	-46.3134	1
4.34096	10.1133	11
-48.4881	30.367	12
-22.7193	27.6603	10
-43.7035	-1.28672	15
-33.355	-0.582315	12
36.6372	-53.0055	1
13.1798	50.9263	7
-39.6261	-10.4889	12
-24.0288	-60.9285	13
-31.9867	-15.119	12
42.3902	-51.8408	1
-25.6124	-18.0957	12
7.22062	-11.7223	10
-8.08227	63.1334	8
-60.7274	-18.1483	13
-7.85582	-65.013	13
6.11752	-72.0358	9
45.3883	17.5435	3
45.3086	29.6233	5
42.8201	-55.6672	1
22.2967	-40.1294	3
44.2897	21.1418	2
9.74991	17.1556	7
75.1867	14.3233	6
75.7129	16.4133	3
20.1371	31.7339	5
69.9927	18.4053	3
39.2151	19.3561	3
-29.4968	-13.9612	12
-37.7111	-7.4522	12
-32.1805	-44.1005	12
39.3855	-19.1299	0
4.74907	-18.1108	7
7.73467	7.67143	10
-21.5371	-13.0383	13
-32.7982	34.8915	11
18.111	-43.0922	3
-34.8221	-12.1432	12
70.9673	6.27864	5
-76.7829	11.1241	14
9.97347	-44.6793	6
-10.099	20.5551	11
-54.7037	-13.1372	13
4.41679	55.6524	7
-27.4948	-63.8481	9
3.42283	-31.567	4
44.7458	17.7659	3
20.3467	15.3955	14
32.0542	37.9094	0
-48.7549	-24.5163	15
-31.6018	11.9881	11
15.8382	52.1207	7
-68.5891	6.56156	11
37.0378	-5.36055	0
-32.3086	-15.6913	12
-61.3321	29.4382	15
-33.4637	30.7885	11
72.6839	7.70783	2
-58.1044	-8.99732	15
6.92526	66.7247	10
32.5284	33.3794	0
-12.6614	-52.8359	13
6.87955	68.4024	7
1.79276	65.8268	10
7.53753	-46.3585	9
40.8471	-59.8718	1
45.5425	27.5509	3
39.5032	-17.5425	0
-32.1087	22.64	11
-51.7065	36.1186	12
-73.0571	-4.95275	8
3.34058	-25.469	7
-55.0192	13.8421	11
-22.2243	-8.36479	15
33.2001	-5.13997	3
39.0067	-46.5621	1
-18.8048	-53.8602	15
45.3834	27.9368	2
57.6729	-26.5635	0
49.2929	33.7098	4
-71.1912	1.3481	11
48.4756	33.1774	4
-42.4499	-2.57369	13
-72.3865	3.31631	11
23.0318	30.1321	5
10.3423	-1.04107	10
-11.2266	19.1724	11
67.5656	9.75207	2
-1.62741	-13.4636	10
12.3835	63.5241	7
-0.541037	35.7498	8
-0.709778	60.9542	12
-39.1566	-2.36271	12
-44.4021	-1.58487	15
52.0535	16.5887	6
-14.6199	-50.4249	13
52.9718	21.9328	5
-26.0206	-12.3158	12
-26.9563	24.1599	11
-70.2697	-2.20466	8
47.7764	-49.4161	1
56.1927	7.9959	5
59.6956	-4.54739	0
73.8827	10.4241	6
19.2858	-38.9388	3
28.3446	38.8061	3
-26.5317	24.6389	11
35.6708	-25.5741	2
-32.1086	22.6402	11
80.1062	15.1545	3
37.4665	7.99921	4
-41.0543	-10.7123	12
56.6066	30.8047	6
56.7696	24.9872	3
0.634099	-26.6597	4
-25.7156	27.3007	14
-9.89428	-55.1519	13
-37.4193	-27.6571	13
12.3375	-48.4646	6
11.6671	50.3496	8
75.1185	14.3295	6
26.502	7.87028	15
54.0687	15.609	3
-30.9771	34.832	11
55.6243	-27.0697	0
-6.19408	-65.7099	13
-9.05885	-56.8733	9
-34.7225	-18.1886	12
3.70311	73.7787	8
-44.5092	-28.3861	15
-21.0737	17.3789	14
-44.2132	-22.1085	13
3.63915	-75.592	13
3.56424	74.0014	12
11.6913	51.1824	8
-12.6968	-57.592	15
-20.1818	17.7964	14
27.9547	40.0826	2
0.211034	-59.6317	9
-29.535	-8.51208	12
76.3797	6.54749	3
45.2537	21.3188	3
44.0735	-64.4105	3
1.79099	-28.8407	4
-75.6148	0.0166901	11
4.77369	-30.4191	7
-21.201	-64.6566	9
-48.0704	14.6521	11
35.0626	-3.77496	4
-4.45783	-64.392	13
1.28499	38.6494	5
-49.3357	38.2343	12
-74.7367	6.71825	14
-33.6961	39.8655	11
-67.5529	-3.58426	8
4.20012	0.291045	10
5.58693	72.5632	8
-46.1193	-16.4147	15
10.7534	32.0119	5
12.2082	62.9055	7
67.2168	1.4174	3
-7.45076	-66.9854	13
59.1865	5.8089	2
-6.19181	-66.0295	13
-74.0553	-1.97027	11
49.78	-7.52594	0
-27.3088	-46.1042	12
-52.4597	-24.4164	13
-26.5685	-8.71101	12
42.0408	19.4155	2
63.873	-2.40076	0
-42.0239	1.26387	12
1.64079	14.1239	11
-15.3803	28.0736	10
-36.563	23.3059	11
-28.6335	-10.6534	12
-59.3052	31.0121	15
-2.12405	65.6374	11
5.62054	-75.9223	13
39.6708	19.7343	6
1.78534	-25.1675	7
-6.88202	-0.393757	14
73.9937	17.7729	0
43.735	26.51	6
-57.7298	26.5025	15
63.1103	5.4716	4
78.603	15.7032	2
-71.4177	9.9757	14
21.4357	-42.6661	3
68.6118	12.379	6
-45.9448	-30.7656	13
0.824087	-25.0352	4
11.1266	-43.1712	6
35.1412	12.9408	4
-1.31233	72.9019	12
-8.10541	63.1095	8
-38.5183	-28.8307	13
-16.2963	-59.2038	13
8.52485	27.8442	8
49.2386	31.4868	3
3.87326	64.6618	10
-23.7901	-27.6703	12
11.3208	-46.6393	6
-2.03202	-55.1137	6
-2.27873	3.82115	14
-20.1511	-64.2139	13
37.3203	27.317	3
-71.0308	3.12899	11
68.4392	-1.68394	3
-4.75355	7.42728	11
39.7423	9.32434	2
-41.0792	-21.6069	13
19.8163	15.8777	14
6.1171	-1.56333	10
4.28941	-27.054	7
54.6662	26.5464	4
32.213	37.789	0
-36.1419	2.83693	12
-23.8599	-61.93	13
-12.4854	-53.5817	13
74.3065	4.44263	5
33.5242	-24.227	2
-52.1819	33.8607	12
-2.04902	4.91225	11
-36.7622	16.8664	14
-2.79566	6.75443	11
-35.9435	3.38932	12
-55.3713	34.8538	12
-15.6918	-17.672	8
75.4244	7.29792	3
-36.5694	17.3572	14
-2.68269	-15.3573	10
49.428	-0.276437	0
61.6157	8.61112	5
-38.1283	-9.24534	12
71.987	9.16468	3
-27.9287	-27.9176	13
70.2561	-0.945329	2
47.6398	-46.7394	1
42.0096	-56.0251	1
-36.4637	3.40922	12
7.12596	0.772425	10
68.7201	12.3152	6
54.4249	-28.9438	0
-15.1551	-50.3272	13
-62.5762	-12.2784	13
56.4971	26.007	3
30.4655	37.8198	0
37.9739	23.4551	2
1.95554	69.9131	11
53.2945	19.3535	3
-1.14642	-62.8941	13
-19.2271	30.5973	10
-13.2241	-53.6717	13
-2.68542	-15.3208	10
-49.1167	38.2281	12
-16.8807	23.1071	10
49.664	-0.576692	0
-10.5907	-59.6721	9
-63.655	27.0983	15
-51.7654	28.2494	12
-4.52662	8.25489	11
-29.2459	23.862	14
-29.224	27.1608	11
67.9431	9.6397	2
54.6149	-29.118	0
-47.5284	-29.9294	13
15.4663	54.7068	8
5.3596	37.8784	5
-39.488	-3.36246	12
35.6997	22.4696	6
46.2894	13.0479	0
39.1628	-69.6535	3
-34.7317	-11.5637	12
37.9373	-19.6902	2
-27.4193	-9.14107	12
5.12897	60.237	8
57.1292	-30.4088	0
-2.66409	-67.3439	13
34.936	-51.5251	1
-50.8621	18.2186	11
-3.05635	-62.8773	13
36.8538	-53.2564	1
-48.745	-24.5733	15
34.0745	-5.70642	2
-46.9993	-28.6975	15
-52.5099	-24.3102	13
-64.5156	29.6769	15
70.022	18.3963	3
-7.44853	-64.6356	13
56.53	24.8834	3
-51.8783	-22.7822	13
38.5977	18.3829	4
-1.64942	61.9366	11
-30.6437	12.0407	11
34.5465	-51.928	1
9.9823	73.1222	9
-47.2469	-17.2508	13
0.634099	-26.6597	4
35.8881	-24.8766	2
48.7027	-61.3325	1
48.9807	32.027	2
-4.08504	67.1768	11
-51.6447	36.0914	12
-6.18806	-65.7043	13
-4.33263	68.1911	12
36.9851	-62.2957	1
-65.4791	3.44492	11
-28.8946	27.817	11
-27.5289	-63.2663	13
-13.8125	-49.3754	9
-25.5166	19.8389	11
-3.91123	-63.61	13
-59.1155	-9.51576	13
-76.4624	0.538303	11
-57.7827	37.9861	12
39.349	17.9473	4
2.09347	1.39647	10
44.0403	29.3756	5
11.7244	33.5263	5
47.7426	-47.2224	1
59.6298	8.30721	5
-28.0779	-12.5862	12
-36.1561	14.3413	11
-34.1518	29.444	14
9.30389	60.7822	8
43.5764	-63.3976	3
-48.3567	13.7294	11
-41.0282	-21.1533	13
-37.6609	-2.26821	12
-31.0685	38.9802	11
-57.7742	12.4379	15
6.13611	3.30343	10
10.2258	-6.98385	10
-50.9815	-14.4968	13
-1.72626	-59.6594	9
40.8627	-59.8436	1
-42.7599	-21.9079	15
-26.1993	16.6515	11
4.37984	4.93554	10
3.24359	16.1761	14
-48.7015	9.10859	12
-35.8359	24.0243	14
37.0293	-18.8156	2
-20.5055	-49.5004	12
49.9128	14.4721	4
50.7092	14.795	3
10.1254	16.9	10
4.94853	71.969	12
33.17	-57.4505	3
-32.535	23.4634	11
12.9097	-48.8685	6
-68.0185	-3.65294	8
6.72365	-46.1788	9
-1.91974	2.33798	14
-40.8435	1.04327	12
-43.6565	-1.26871	15
2.43706	35.8467	8
-4.68117	0.747991	14
45.3799	20.174	6
33.0863	-58.1834	3
70.8228	-1.49434	3
-63.3513	-13.2663	15
19.479	30.714	5
57.2507	8.18264	5
-49.1204	11.9302	12
50.1849	30.3054	6
-36.8207	-20.7573	12
69.9697	3.65942	0
-49.7596	32.269	8
4.64722	-30.298	7
60.3341	-4.23761	0
-43.715	3.15258	12
0.454466	36.2024	8
32.4227	-6.95107	2
38.2091	7.41137	2
22.8208	-41.3412	3
-47.4706	11.1007	12
47.281	7.41392	5
42.0167	16.8031	0
-15.015	35.201	10
67.6683	-1.85989	2
40.1092	8.47314	5
-41.0687	-0.975478	12
56.2793	-4.34923	0
-36.0813	-24.2942	13
-29.1486	29.9995	11
0.33071	-59.0737	9
-63.0242	-5.01442	12
40.1305	18.2726	2
-30.7131	11.8622	11
29.2872	-23.2237	2
-65.6658	0.0209206	12
9.19651	35.111	5
-15.416	27.0227	10
-22.6681	-62.0574	15
-14.069	32.4544	10
39.2712	-18.9657	0
35.9347	-3.00084	5
-11.057	19.2705	11
-64.2388	31.3372	15
-18.3862	-65.1988	13
2.57513	-27.563	4
38.7858	-46.7154	1
2.97788	1.27079	10
27.9927	37.2487	2
-56.4159	-12.751	13
38.4624	28.8286	2
-30.9099	8.83462	11
37.8422	-50.5465	1
50.3725	-4.97071	0
-18.1714	12.4753	10
-31.1261	-47.0186	12
42.068	-55.977	1
9.29582	66.9218	10
-64.6486	33.4689	15
26.738	7.94575	15
-38.1507	-13.1317	12
26.5026	-7.95772	6
54.8089	30.8827	3
58.6572	-27.3772	0
-41.2871	-8.90932	12
44.1722	-62.5215	3
-33.9674	-10.5278	12
3.84836	10.1304	14
57.2071	-7.0161	0
19.4974	-43.4361	3
10.707	-50.548	9
9.99746	32.1967	5
6.30743	1.90125	10
11.739	72.6158	9
-22.5448	-56.9721	15
44.1387	-63.4114	3
-15.276	36.03	10
70.2298	15.8206	6
32.0406	19.8566	5
-16.1534	28.0855	10
-4.4682	-64.385	13
11.929	32.7478	5
-27.4636	12.7815	11
30.5454	-9.4771	0
8.35627	67.8605	10
35.8773	-56.6877	3
45.4528	13.5277	0
12.2168	62.9353	7
19.1149	-38.0693	3
54.2212	-27.2128	0
3.58722	4.98912	10
-74.02	3.33928	11
33.6021	-71.0941	3
-48.1653	16.0478	11
56.2925	-4.34912	0
-47.4209	-16.0379	15
21.0592	1.27019	4
2.36093	-9.96134	10
-70.171	11.2278	14
33.6457	-11.7466	0
-25.4822	19.8465	14
-23.2453	27.3874	10
-57.8074	38.0313	12
52.4551	21.7181	5
-15.6931	-49.1317	13
-36.3285	-17.0525	12
-2.80045	-14.7407	10
9.66192	-48.3736	9
68.1876	7.56057	5
50.3998	13.681	4
-40.9699	-22.9674	15
34.5076	40.0252	2
-29.135	29.9248	11
-30.8179	9.35227	11
4.23621	11.6523	11
10.939	72.0171	9
57.1814	6.41869	2
-31.3144	32.7024	11
-70.0327	1.07207	11
-21.0597	30.7944	10
-21.2919	-54.7339	15
-54.9343	-12.3767	13
1.86614	13.8487	11
2.9712	-30.6648	4
-47.1124	-27.7838	15
59.1004	8.86113	5
2.79928	10.6882	11
-22.8758	-8.43552	13
-43.8506	31.2707	14
8.75593	61.4567	8
-74.1359	3.32038	11
-21.0939	-49.6338	12
-57.0364	-2.18394	8
-36.0693	2.93975	12
48.091	-3.40913	0
14.7216	-47.0936	6
51.3156	14.9316	6
-30.9847	27.6647	14
45.4053	17.5629	3
-33.5906	-10.8174	12
-52.6712	-23.3312	15
-12.5066	-54.098	15
-13.1076	17.0702	14
7.48632	-73.0934	9
-27.066	22.2527	14
-47.9522	-25.1027	13
56.302	4.89965	4
-46.8955	11.3357	12
-52.6721	-23.3309	13
-31.1796	-47.0546	12
39.8946	15.6842	2
-13.0243	17.0172	11
48.4508	-61.6294	1
69.2889	10.2329	3
70.8695	-0.874686	3
37.5051	-21.1617	2
-27.6375	14.3319	11
-18.3489	12.402	10
58.2862	-27.3965	0
-27.5352	12.8131	11
54.6469	20.3804	3
70.8885	-0.944704	3
24.6455	13.8761	14
9.79194	-43.3118	6
-46.0801	39.2851	14
7.75168	12.5145	7
50.9116	-3.42057	0
-21.5846	23.4964	10
-45.0704	-4.00333	15
0.0718045	-0.462205	10
33.5268	-68.4584	3
-1.39715	-64.0162	13
-23.0263	-63.1075	15
-29.6627	-23.7853	15
7.08816	-8.25355	10
44.0961	5.7168	4
-36.0797	-24.193	13
29.4076	33.3164	2
-42.0887	-0.454535	12
56.3709	2.05953	0
-25.5107	-29.0091	15
55.9546	26.8202	2
11.8907	-50.0512	9
-60.9416	25.773	15
1.0343	-27.0287	4
-74.1835	-1.58627	11
-20.3783	-12.2388	15
32.6573	-68.8636	3
-53.1122	36.8132	12
-39.01	-18.2695	12
6.01228	30.6097	8
4.64427	74.3038	11
34.1138	-5.94734	2
-46.0586	-16.441	15
8.74486	-9.98234	10
48.5835	-3.38648	0
8.69232	-8.02242	10
50.7377	17.7926	5
69.4953	12.0821	6
42.3887	-51.8391	1
44.0735	-64.4105	3
-12.2751	-53.6683	15
-33.0384	-14.717	12
-37.6652	-27.5004	15
31.1207	-10.7685	3
58.1664	26.0733	6
44.7194	-62.6023	3
9.02669	33.8661	5
46.5458	23.2004	5
8.49561	-45.5717	9
55.853	-31.1203	0
48.1433	-5.86121	0
9.48117	67.3623	10
23.127	-42.2165	3
1.60813	76.6483	12
-43.5123	33.2435	14
-43.7253	3.13391	12
-5.51575	-67.7704	13
-70.1801	-5.22	8
-49.7456	40.7529	12
-22.871	-56.1541	13
-25.4227	28.0001	11
62.2794	5.03823	4
-29.4007	-9.32244	12
-53.026	33.1838	12
-26.3767	-28.3603	15
-43.1837	-18.8356	13
60.0295	4.73549	4
33.4062	-8.12061	3
17.8193	-40.364	3
1.66438	39.1256	5
28.4585	-9.46883	6
-56.0535	-13.4213	13
75.6251	5.90714	2
4.99145	36.3696	5
48.7027	-61.3325	1
-26.5881	24.4915	14
39.0197	-45.8446	1
-39.4533	18.0719	11
-68.0824	-2.3467	8
48.35	31.5929	2
-70.1461	11.2399	14
39.0424	19.1153	2
50.5421	-4.81218	0
-48.899	8.90164	13
4.50985	-76.5699	13
19.3287	-43.9258	3
3.3837	-64.327	13
-59.1113	2.66645	12
-35.1029	2.82991	12
-52.6447	-23.315	13
19.8471	-44.0531	3
-70.0995	1.00119	11
48.6256	-4.67442	0
10.8333	-49.7959	9
-60.0324	26.7739	15
-50.7992	15.5482	14
-30.9301	41.6961	10
41.2404	28.301	5
34.259	36.8006	2
9.33927	6.89373	10
39.8687	-4.92014	0
56.223	-1.06417	0
47.7767	-49.416	1
-23.8016	7.59778	14
67.6315	7.87108	5
52.4258	21.6566	5
71.2456	17.0872	3
59.7288	-4.52089	0
35.7618	-52.9221	1
-21.9077	23.2048	10
2.90749	75.9464	12
-51.0051	-13.4138	15
-1.92571	9.95572	11
5.65087	74.3676	12
-27.0486	-27.1556	15
46.2706	26.6712	6
1.01243	-31.9743	4
-33.5484	-15.1634	12
-7.40008	-66.8313	13
0.867279	-60.2571	9
2.42935	76.9313	12
-22.6647	-62.0555	13
-68.6499	4.67938	11
-25.9845	31.5901	11
-40.97	-22.9673	15
56.0436	-28.3043	0
-0.506346	67.6168	12
-19.9649	31.1746	10
34.5425	40.0526	3
-16.5046	27.9855	10
13.7338	-46.0874	6
22.9363	35.5707	0
66.5721	0.737859	2
6.10228	-9.46818	10
-51.0276	28.2865	12
2.30755	35.1271	8
30.3037	-23.7962	2
29.2858	-23.2236	2
-32.4993	13.3751	11
46.5542	23.1952	5
-13.7155	14.0918	10
46.3708	13.0471	0
-40.9414	-0.589559	12
-50.0137	30.8784	8
-48.923	11.5048	12
7.53748	-46.3585	9
48.6021	-50.2657	1
0.933552	15.7368	14
-50.7438	37.8157	12
-37.6741	-22.9732	15
18.7415	-44.3853	3
74.2764	14.4212	6
21.7449	31.027	5
61.8965	8.53668	5
36.1981	-5.30936	2
-49.7713	-26.1625	13
-53.1792	14.6734	12
4.6789	-1.99896	10
33.3427	-5.72366	3
59.8083	6.42576	2
6.19053	-29.6807	7
-60.7421	-18.3908	15
-13.7149	27.3048	10
57.3769	6.44484	2
72.9546	8.67435	3
7.17497	12.1241	10
32.0147	36.7326	0
80.2369	17.7604	4
1.43314	59.2333	8
-11.6834	-57.7719	13
-11.0169	-55.0602	15
3.94489	72.3484	11
-13.6261	-59.7372	15
72.5814	20.2496	4
-44.954	16.5061	11
-15.2269	-17.5069	8
0.335263	4.91376	14
9.41213	7.39827	7
-70.3691	5.9292	11
-21.5706	31.0161	10
3.93356	-27.3506	7
0.332476	-29.0244	4
31.4049	-10.4085	0
-26.5915	28.8782	11
-28.6308	-12.8189	12
9.74169	11.6994	7
58.6269	-28.9313	0
-16.5277	-57.5002	13
-29.4898	15.7965	11
3.0346	-63.2357	13
47.2765	-1.17147	0
-15.4544	-50.0543	15
2.33727	-28.4474	4
4.23768	11.6512	14
47.9202	-64.0609	1
43.0474	-44.7899	1
39.401	7.31043	5
-30.8378	41.8534	10
9.20283	-10.8597	10
49.6748	-3.14345	0
37.2972	-57.0612	1
-18.5769	12.2591	10
-54.155	36.718	12
-67.2816	1.26164	11
-61.3432	29.3897	15
-47.7089	-17.2569	13
-36.9412	-26.757	13
-31.7161	14.2811	11
5.06821	0.177235	10
-28.9262	39.2702	11
-28.3479	-13.4687	12
-26.8117	-20.2555	12
-54.8587	36.4816	12
6.10396	3.17979	10
33.3399	39.8354	0
-54.2517	31.4951	12
-43.1868	-18.8325	15
10.0227	11.8986	7
-27.8079	39.2299	11
10.1084	11.3018	10
34.4833	-1.58457	4
-2.8781	65.8059	11
-29.0245	39.5737	11
-21.8958	-61.0974	12
-76.3109	13.0508	14
-34.486	16.2311	11
35.6059	-52.7332	1
40.2589	27.2829	2
-4.01866	69.4059	12
-36.8643	-12.9224	12
-34.4738	16.9469	11
-27.1751	35.3114	11
56.5922	30.7973	6
24.7636	13.8667	14
-5.53708	-67.779	13
-67.4199	1.38263	11
71.5237	8.27489	2
77.3061	8.20794	6
-71.7303	12.485	14
-2.30622	59.8675	12
7.6621	31.3121	8
9.95618	18.4824	7
57.2829	32.0002	6
47.0372	16.0634	0
73.9153	4.94954	5
-57.6296	-9.18146	13
5.14131	60.2415	8
9.46012	11.0684	10
1.18291	-1.40041	10
33.6006	-11.7308	0
6.69059	75.6749	8
-73.8953	7.1907	14
-60.5584	-14.8742	15
-21.1064	31.7926	10
-30.2642	-8.6354	12
12.616	-44.2156	6
59.5478	6.54052	2
-27.147	22.3592	11
62.6273	8.59534	5
-30.1383	-9.48167	12
-28.9205	27.6286	14
-34.1686	29.4627	11
-50.5913	37.8092	12
33.6216	-71.0659	3
-54.7775	-13.1182	13
-2.46229	64.5587	11
67.2245	0.657982	2
8.98769	33.9499	5
69.405	12.1687	6
13.1416	50.6663	7
35.1341	-3.70513	4
2.70661	-30.9081	4
26.5062	-7.97419	6
22.2967	-40.1294	3
-32.669	37.5406	11
2.76168	-28.3236	4
5.2755	36.2867	5
13.6416	-46.0306	6
33.8292	38.5293	2
14.4765	-46.2811	6
5.61761	-29.8696	7
34.6088	-7.48534	3
37.5166	-50.115	1
-70.6934	11.0852	14
78.6305	15.6708	2
0.21775	13.9437	14
15.8767	54.9873	8
75.3861	19.5133	4
56.9197	-6.61007	0
-47.2611	-2.09659	13
72.5483	7.79271	2
28.2939	38.7874	2
-61.983	-17.8754	13
-18.2354	31.037	10
-59.7213	31.0725	15
67.5054	1.14102	3
36.3802	-52.6345	1
28.7933	7.6664	15
-27.6781	24.9015	11
52.0993	-29.3456	0
57.1149	6.44386	2
34.9534	-51.468	1
-31.5792	12.1909	11
50.3589	32.1694	3
78.1394	15.2453	3
-0.428482	-58.9347	9
33.5254	19.7116	5
8.40135	68.5558	7
8.69378	-12.1737	10
7.22575	-11.717	10
-20.1594	17.6817	14
-24.4144	30.9355	11
-22.1434	-8.35495	15
-20.2273	27.4871	10
-24.9337	-10.5481	12
37.2978	27.3164	2
-23.8599	-61.93	13
75.4177	7.29368	3
-25.7426	-66.8645	15
31.1895	32.2776	0
-23.7485	7.0678	11
-19.0856	10.8335	11
7.62666	67.8586	10
-60.5307	25.4374	15
-55.0245	31.4575	12
-6.62819	70.0852	12
-37.7977	-2.33702	12
-25.1914	-8.47917	12
10.6681	-10.2344	10
-13.6638	33.3215	10
55.0755	-31.1488	0
29.9614	-25.5302	2
11.3297	-8.12316	10
30.3707	-11.0954	2
-54.0747	15.4003	14
-23.1926	20.4331	10
73.2487	10.8688	6
61.8234	6.74585	2
48.3427	7.70013	5
-35.6228	23.6682	14
18.6724	-38.3601	3
56.2732	30.5726	6
-44.6643	-4.31762	15
33.2919	-22.7926	2
25.9061	15.2046	14
-23.0291	-27.1406	12
34.3039	-70.4521	3
-78.3	13.0799	14
45.1514	21.8286	2
-38.6924	13.7591	11
31.0057	-25.5539	2
42.9101	-56.0442	3
2.32566	-10.0019	10
-28.1405	16.6598	11
57.1292	-30.4088	0
-57.8461	-18.8208	13
-28.2878	34.6692	11
-22.1357	-7.72136	15
-27.7821	35.9751	11
74.2793	14.4256	6
-44.7737	-29.3456	15
64.1719	-1.00366	0
55.6091	32.874	2
-30.5309	-45.3194	12
54.5283	-28.6355	0
-32.4588	37.0041	11
79.2782	18.1076	4
9.4968	-43.2341	6
68.0846	-2.21221	2
1.05024	71.1076	11
-29.4436	-45.6777	12
-37.2194	-0.412341	12
11.829	-47.4833	6
-67.9777	-3.64926	8
1.50168	-17.1912	7
33.1748	-24.7655	2
56.0231	6.23539	2
44.4751	-62.0367	3
-13.6263	33.3865	10
-76.6501	13.1267	14
34.948	-70.967	3
-2.15472	72.7362	12
69.507	12.0757	6
67.3975	4.60857	0
-73.6926	-2.89894	8
3.63298	-75.6042	13
-31.7599	14.4283	11
1.89068	69.9182	11
-15.1054	35.5636	10
2.91294	1.46364	10
-48.08	38.3706	11
-0.514982	67.3727	8
3.18394	40.0948	5
59.6152	-28.5787	0
-63.4582	33.2878	15
18.4861	-43.3289	3
-22.9258	-16.1835	15
12.5352	-44.1655	6
-6.19981	-66.0339	13
5.64852	61.1542	7
-49.5025	-26.5584	13
-42.9845	-21.7802	15
43.5487	-53.0124	1
29.9614	-25.5302	2
10.8019	71.6933	9
15.8327	52.1197	7
-30.5372	-11.0444	12
-51.0219	-14.3751	13
30.0948	-9.35381	2
59.6775	8.21337	5
51.6746	17.4727	3
5.33931	-19.1657	7
52.1938	12.3603	0
-29.7118	16.7893	11
56.4264	-6.86451	0
-36.6049	23.5629	11
38.0887	29.2259	4
-24.8386	-66.9113	15
39.3161	-61.0593	1
19.4409	30.6676	5
9.4968	-43.2341	6
18.7415	-44.3853	3
8.74866	-9.97733	10
-26.1027	-27.5004	13
-26.147	33.2983	11
39.1561	-69.6525	3
7.64587	66.6402	10
-62.0984	26.2682	15
33.9174	31.9176	3
-13.3866	63.5867	8
8.48652	-45.6365	9
59.6622	-3.57652	0
80.1319	15.9319	2
-21.6865	23.2973	10
-50.18	28.7207	12
-63.3164	-4.2554	12
56.7566	-29.2848	0
12.3375	-48.4646	6
48.3659	-61.0019	1
-22.7171	-7.88731	13
-1.40119	-64.0157	13
43.7074	-62.4498	3
-25.7168	33.6885	11
57.5246	-4.56328	0
7.19187	12.0995	10
18.2876	-39.6188	3
7.60743	31.4322	8
45.8562	-47.2056	1
47.0954	-49.768	1
-2.35307	68.1848	11
35.637	-4.14445	2
42.0725	12.6783	0
36.3841	-52.3286	1
33.2374	-5.39423	3
-48.1311	15.1661	11
1.43847	59.3539	8
31.6023	21.1921	5
32.4294	17.3073	5
10.367	63.7423	7
-15.06	35.4042	10
42.3831	-51.838	1
-37.2289	-3.46721	12
-50.4503	18.2273	14
-41.1649	-11.7615	12
49.9862	32.6892	2
-21.2441	27.7602	10
-26.495	19.8504	11
11.7374	-8.81078	10
57.1256	4.96961	4
67.4708	7.82175	5
-74.0471	-5.25438	8
-31.7361	14.3961	11
-38.9411	17.6202	14
-38.5752	-29.1395	13
-1.96259	-55.1596	6
74.487	4.51581	5
29.6793	-10.2737	2
-48.2614	-25.0721	13
-41.6831	-22.1237	13
34.9598	-6.89954	2
-38.4875	44.4188	8
-50.1755	28.7118	12
-25.2744	16.618	11
70.2335	15.8158	6
23.5954	15.6852	14
2.2232	-9.76089	10
52.1351	-6.32302	0
34.9664	14.4184	4
33.5386	36.9026	0
-44.4331	-28.4322	15
-2.31641	-61.9432	13
35.7338	-52.8669	1
35.126	-58.7425	1
40.0071	8.13345	5
-21.2718	-10.0439	15
46.237	26.6658	6
10.9732	-0.0276738	10
47.5209	-61.1849	1
50.8171	32.6241	3
-30.1119	-44.8329	12
-0.672629	-14.7534	10
55.2415	-30.4794	0
34.9827	14.4185	4
68.1315	10.5351	3
48.6079	31.2411	3
15.8678	51.6958	7
52.9732	21.9595	5
35.0996	12.9863	4
44.2092	-64.2934	3
1.14557	66.0593	7
12.1175	-10.6464	10
-53.4601	-9.77108	12
3.63954	-75.5924	13
-34.6655	-18.3685	12
-67.6223	6.27043	11
34.1488	-59.3697	1
10.9732	-0.0276738	10
42.8259	25.4938	0
-20.3096	26.8868	10
-25.0115	-26.1489	12
-62.8596	-12.6949	13
13.4001	51.2665	7
-31.0186	27.6776	11
32.7272	-22.1489	2
36.1369	15.8969	4
30.7228	-24.2667	2
-45.8075	4.22558	12
-62.9383	-15.158	15
71.534	8.26701	2
-26.1036	-66.5184	9
1.30046	-53.1032	6
8.22414	-7.41959	10
-1.67347	-15.3622	10
-26.2745	-27.6432	13
4.99145	36.3696	5
-48.4207	-26.0709	15
-14.1084	14.4709	10
-42.9854	-21.7864	13
1.32855	-53.1975	6
31.6798	-6.23248	3
2.19574	75.0299	12
-19.5529	26.615	10
-50.2002	41.0907	12
37.51	17.902	4
12.2952	-46.6254	6
8.56669	-10.3054	10
52.2294	-30.7015	0
2.10575	-15.4619	10
38.8219	-69.2054	3
33.1671	-8.14253	2
-24.6824	-12.3966	12
-59.3119	31.0259	15
6.52097	-0.270158	10
-32.0217	40.9728	11
-14.5385	27.7052	10
31.9663	-5.35944	6
-69.6888	2.57715	11
-24.4372	33.1524	11
-12.3589	-56.9955	15
55.9585	26.8574	2
-11.2611	-54.7474	13
-40.4643	-34.1631	15
-19.7088	-56.1019	13
-7.74458	9.46295	11
43.5264	-53.0544	1
-15.3839	-48.91	15
44.5288	26.3745	6
-2.67761	-15.3302	10
-1.45585	67.2729	8
-47.8018	-9.53063	12
-36.7364	-18.4576	12
49.4871	-3.6603	0
20.1563	31.7759	5
-21.023	43.2199	8
-9.89898	-58.1903	9
34.4919	-1.60362	4
31.2856	17.8408	5
37.1064	14.1858	2
-38.1298	-28.8531	13
43.4786	-44.9785	1
39.2898	-60.6145	1
35.5631	40.0202	2
55.0326	24.8934	4
1.35572	15.7165	11
-69.043	-1.67494	8
55.0812	-0.738498	0
-43.7587	-12.8012	12
-26.9016	-20.0958	12
44.0916	5.73457	4
-28.7599	-24.6103	13
-76.1943	11.8432	14
14.7216	-47.0936	6
58.3714	1.07429	0
43.5161	-44.3414	1
-26.4789	-9.2252	12
-25.0351	-65.9794	13
47.7427	-47.2223	1
3.63153	13.3338	11
-23.9537	-62.922	13
38.4225	15.5299	2
-63.4401	33.286	15
7.21646	12.0011	10
-21.021	43.2244	8
7.94449	-12.241	10
-33.3733	37.2245	11
-59.0373	-8.55772	13
10.1304	16.9201	10
-3.81025	-1.90896	14
4.56697	-26.8572	7
11.1266	-43.1712	6
36.9445	-52.6335	1
-30.7155	29.6396	11
-74.4656	-3.28562	8
-27.7153	-21.7985	12
-32.2873	-12.9286	12
-49.735	-13.5631	15
-25.9226	-18.5004	12
-31.774	40.8876	14
-69.1615	-3.7882	8
10.2204	-12.704	10
-39.6378	-10.4644	12
-0.204171	-27.8511	4
-50.8384	18.228	14
56.0603	24.7983	2
-20.6261	-63.7929	9
-13.9298	26.7481	10
-67.6465	-2.15292	8
33.4372	-8.80172	2
10.0236	6.92128	7
-52.0869	32.049	12
6.03822	73.8236	11
-46.3495	39.3126	8
-25.7555	-18.163	12
-3.49546	-63.3815	13
49.1704	10.1566	2
9.97347	-44.6793	6
-46.7923	-28.7182	15
40.2477	-18.3421	0
-21.1364	26.8659	10
3.57138	3.50849	10
-43.5587	-17.3841	15
-3.7333	70.0963	12
60.1929	-29.0837	0
-4.0828	5.32546	11
-58.3998	38.6318	12
6.6746	75.7303	8
44.0996	29.3957	5
-7.49092	3.42918	11
32.336	-68.1441	3
6.09358	-9.47934	10
-52.9838	29.334	12
3.24359	16.1761	14
-22.9246	-16.2166	15
40.1792	19.2689	6
68.3426	7.63792	5
47.7544	-63.4095	1
48.4326	7.95782	5
-38.7302	18.2016	11
-65.4077	31.3514	15
-15.3543	27.9855	10
74.5045	4.51245	5
70.9726	18.9295	2
-30.1729	-0.197032	12
-76.2257	11.8606	14
59.4012	8.10436	5
36.8418	-52.7768	1
28.17	9.85257	15
49.4316	-63.141	1
11.6748	50.5856	8
-3.20035	67.7776	8
-66.5937	-13.4209	15
37.5051	-21.1617	2
35.7894	-56.7153	3
41.2094	20.7536	3
-31.0727	38.9954	14
-20.4801	-12.2393	15
1.87738	76.0193	12
33.1193	-7.88296	2
-33.8914	11.2297	11
-31.5138	38.2812	11
-27.3074	25.1398	11
-1.69	-15.2308	10
80.1368	17.7646	4
11.3334	71.8867	9
-47.7248	-17.0193	13
-42.7567	-20.9766	15
-20.469	-9.87419	15
56.3658	-29.7175	0
-22.0151	31.3749	10
3.78462	15.2988	14
-47.0669	31.9501	11
-7.39814	2.79382	11
-49.2363	36.7262	12
9.73999	17.1044	7
43.4461	14.9446	3
-24.1378	7.57987	14
7.55474	7.64516	10
-16.8713	27.0958	10
30.0483	40.8882	3
-37.7454	-7.44191	12
38.1732	-20.1761	2
-47.2771	18.3644	14
48.4874	-49.1706	1
20.0617	-40.1917	3
2.78023	65.8606	10
-50.219	34.1497	12
-53.5132	32.6342	12
44.6103	-63.5084	3
-19.1132	-49.9396	13
10.3338	-7.17172	10
7.16641	-45.3198	9
5.23414	-76.6313	13
-45.8127	4.21024	12
5.10768	37.8733	5
2.62861	-25.6597	7
4.75712	-18.1152	7
-41.6756	-23.3156	15
-13.6957	-60.0984	15
54.9343	-31.2881	0
-1.69854	65.0421	11
-0.0846057	8.18966	14
11.7612	51.1511	8
-7.85355	-65.0223	13
-21.667	23.4045	10
19.1149	-38.0693	3
70.286	15.7832	6
32.0947	-0.979624	5
74.383	16.6624	2
-45.2995	-10.2112	12
-70.9233	-4.52199	8
7.76105	37.8136	5
57.2673	4.97889	4
-1.62594	-13.4642	10
7.3025	29.7483	8
31.2891	17.826	5
79.2759	18.1013	4
-22.3527	27.7311	10
-2.23142	3.7856	14
52.1011	-29.445	0
50.6875	16.5897	0
56.2476	24.8542	2
39.515	29.7978	2
37.0387	-62.3344	1
-14.3325	-53.4162	13
43.1565	-54.2342	1
29.2462	-24.2103	2
-46.4692	-15.5674	13
5.18603	-74.8341	13
-51.7755	28.2168	12
-21.496	-10.5285	15
9.74158	-0.988221	10
-78.6734	12.128	14
-37.711	-7.45217	12
13.6316	-49.1008	6
-26.1917	33.3841	11
50.4466	14.7059	2
-68.3966	4.10656	11
42.3253	20.1858	5
28.0081	40.1279	3
32.6442	33.2757	2
8.75942	61.4642	8
69.3954	16.5321	6
24.3593	13.4496	14
44.2694	22.3913	5
-25.4101	27.8187	14
-2.0441	4.91038	14
-54.0348	11.7592	11
-77.9741	12.8468	14
-47.5446	15.2574	11
54.0582	32.6395	4
54.151	19.9682	3
4.60646	74.1645	11
-16.4065	28.041	10
54.6676	26.5771	4
-50.7888	9.98555	12
-61.7643	-14.9948	13
11.0085	-46.7976	6
37.9702	23.4632	3
18.2876	-39.6186	3
-2.18829	4.99673	14
31.1883	-10.5568	2
-36.6207	-24.1717	13
4.41582	55.6508	7
47.1807	-1.05627	0
48.3657	5.20579	4
-27.4636	12.7815	11
-67.4899	-3.57147	8
-21.9546	-52.2918	12
47.097	20.3249	6
43.0713	5.86032	2
71.5102	20.5649	4
44.61	-63.5085	3
-69.192	-3.79373	8
-21.0784	-64.7721	13
47.5489	-61.5086	1
2.25835	1.16172	10
-75.017	-2.24754	11
-22.6682	-62.0575	15
-50.7824	9.58883	13
-42.4596	-21.0076	13
-13.3837	17.4661	11
-29.6618	24.7017	11
6.09147	-72.0499	9
9.02669	33.8661	5
-7.51936	69.406	8
37.5512	15.1215	2
5.54321	37.1439	5
0.511234	13.4777	11
6.62713	-10.1027	10
35.6461	-58.4191	1
-20.143	23.3819	10
68.0895	-1.30083	3
-42.1014	-34.3322	15
26.269	9.85757	15
-56.7696	-18.8399	15
46.9919	-47.5648	1
-32.4136	-12.5569	12
72.5383	7.79871	2
-65.7307	1.38271	8
-29.0613	-23.8001	13
-60.57	25.4225	15
37.6302	-45.6555	1
-72.382	3.1029	11
80.1678	15.9203	2
32.3948	-22.9833	2
5.59316	-19.389	7
-29.2191	38.5686	11
11.8419	50.4492	8
2.64536	-9.31993	10
-27.0761	-27.1384	13
56.13	-28.122	0
37.4723	8.033	4
-29.2411	37.8116	11
3.4301	-2.11323	10
-42.4872	-17.6171	13
20.5224	-41.6963	3
-32.7414	-44.9714	12
3.01574	-63.2673	13
9.61952	-9.21912	10
-75.6199	0.760316	11
-28.7663	-24.6213	15
-21.0865	-57.4073	13
7.16641	-45.3198	9
3.89311	39.5818	5
-2.63784	-65.3506	13
38.9249	29.9527	4
13.9441	-46.8578	6
-30.8188	28.2099	11
-18.8428	-53.3996	13
-25.0672	-66.8684	9
0.451658	36.0432	8
-7.44712	-64.6453	13
32.2013	-22.3406	2
-47.2671	-2.12668	15
-75.6773	8.91357	14
-25.1554	-26.2068	12
2.5128	76.9061	12
-44.9297	-0.09885	15
9.64706	-48.2541	9
-2.98057	-67.3031	13
19.2858	-38.9388	3
8.2978	-45.1536	9
9.95761	30.2726	5
57.3209	6.46831	2
52.1178	-28.0419	0
26.6652	9.49663	15
-31.3345	-1.3435	15
48.9283	-63.9408	1
-61.3876	-12.1412	15
-56.834	10.7088	15
36.839	-70.251	3
-57.781	-9.99531	15
0.148938	-55.6265	6
-29.2912	-10.7894	12
3.27537	63.9191	10
-38.2442	44.4859	8
5.33837	-19.1662	7
-21.2918	-54.7348	15
-48.5753	-10.2875	12
-25.5899	15.4607	11
1.12431	14.3934	14
5.78934	37.1105	5
48.4532	33.1605	4
-15.4396	27.1172	10
44.7184	17.7361	3
56.0947	6.22116	2
8.2189	-43.8956	9
-45.9452	-30.7655	13
-78.3121	13.0941	14
-75.5442	0.181616	11
-42.0399	-34.3519	15
34.101	-59.3503	1
10.9389	-12.0216	10
54.0387	-0.143138	0
74.1793	14.4443	6
-13.9298	26.7481	10
-54.9131	31.4406	12
50.8307	19.3549	0
-57.8461	-18.8208	13
1.39843	75.4342	12
-12.4991	18.3345	11
-54.8754	36.51	12
2.2488	-9.7212	10
-51.2958	16.2491	11
-60.1723	28.8	15
-36.7944	-35.8788	15
8.352	68.3461	7
-2.80075	10.1408	11
47.0393	18.5452	0
-19.1132	-49.9396	13
-59.3798	1.98922	12
39.0357	21.7499	2
39.6124	8.83769	2
-73.3047	-5.62941	12
14.0078	-47.1109	6
-26.6487	15.7759	11
-38.7928	14.2752	14
-53.4562	-9.72867	12
18.1326	-43.8377	3
-35.9689	-23.1578	15
-32.1085	22.5433	14
-21.8889	20.5967	10
0.570828	-0.229181	10
-35.6549	23.6685	11
7.08294	-8.25856	10
-27.9864	21.8782	11
-42.9898	-0.996464	13
-78.3415	11.1621	14
36.5176	-4.11004	0
-40.4336	35.557	11
40.316	31.4834	0
-26.6019	15.7691	11
57.3158	4.79943	4
-30.7822	28.0909	14
54.717	-30.5085	0
-33.7505	-17.4085	12
-58.2255	25.0763	15
-70.2596	10.2044	14
4.44433	3.56096	10
-47.0397	40.2032	11
-22.6715	20.5169	10
-51.0075	-13.4034	15
-50.7979	15.5485	11
33.2919	-22.7926	2
-33.3994	12.1875	11
47.4461	-1.42267	0
33.1415	-67.7822	3
-21.9013	-52.3268	12
-20.8585	31.7898	10
35.8887	-24.8768	2
8.74629	5.22045	10
12.436	-49.2074	6
-30.7615	-8.79531	12
11.8656	32.7787	5
3.78767	39.5167	5
68.7248	12.3188	6
-15.3043	-58.6365	13
-39.8191	-26.4693	15
1.56183	62.2281	10
-1.69	73.8979	12
-0.943706	-28.1595	4
41.5877	27.6337	0
-32.8813	41.2365	14
-0.637006	-15.1541	10
-11.231	-59.9001	13
-26.5421	31.8982	11
-36.2123	16.6753	11
34.9531	-51.4967	1
0.980379	4.83164	14
-51.0617	-23.2431	15
-33.4654	-48.2512	12
37.7883	-61.6303	1
-2.88847	-0.819386	14
10.1301	16.886	10
3.10344	37.3485	5
-4.50261	-0.431473	14
-16.9592	22.8669	10
-16.8327	34.2841	10
37.0268	-62.3197	1
-72.9869	-2.7271	8
36.8207	-70.2862	3
34.5369	23.7561	6
78.2067	15.9874	2
-53.0379	33.1489	12
5.41693	-75.89	13
63.0777	5.32644	4
-26.8951	-46.3342	12
-62.2146	-15.0694	13
56.2024	33.4468	2
1.16116	71.3677	11
-24.3142	-12.5137	12
19.8471	-44.0531	3
43.3833	27.2927	3
-64.8516	2.23527	8
-0.655487	-60.835	9
-20.2567	30.6242	10
1.76804	-0.958366	10
-29.8701	-47.3413	12
-10.5388	20.483	11
-27.9056	38.4258	14
47.7109	-4.07686	0
-41.7457	-23.2572	15
[truncated: 1,891 more rows]

## Sheet: Fig. 2e
Dim1	Dim2	Label
47.3048	-40.2158	11
41.4801	19.4094	12
-2.73874	-75.7052	5
-72.3606	3.39305	3
21.5367	65.9347	13
-38.7271	36.5547	6
-54.1157	-30.0011	2
2.10884	32.7585	13
-46.4876	-9.52307	3
17.784	47.979	12
11.3445	-69.6857	5
-15.4591	-53.0284	4
-43.3764	-32.6446	2
-27.8832	-56.089	4
-13.7985	59.335	15
-0.90817	-79.8599	5
21.0201	62.5354	13
47.3479	-38.1488	11
68.97	-23.1213	11
-24.1417	-55.357	4
11.1225	-2.19771	7
-44.209	-26.0041	2
-23.5207	-58.7394	4
-25.6734	30.8424	6
28.2257	13.4017	8
67.3665	-11.0336	14
23.3718	8.48812	8
24.1968	65.094	13
-63.8556	30.6237	1
6.71597	10.4374	9
45.9675	29.4909	12
-52.4884	-33.3474	2
-37.2801	11.2951	0
52.4604	-24.1434	11
-29.5458	30.8661	6
28.5271	14.8897	8
-14.5688	74.1147	15
59.6756	28.0469	12
-48.7143	-26.5265	2
0.0548665	-35.1977	14
-3.51789	30.6187	13
-50.0179	-7.56628	3
58.9684	28.4112	12
19.722	60.1604	13
-20.8947	0.294747	0
-2.58663	-38.6314	14
-0.120305	22.8796	13
-28.7028	-54.5443	4
-51.4538	-27.8437	2
-18.1382	-22.7271	14
-34.8752	36.8758	6
-38.4899	40.572	6
-52.2937	-53.3382	2
6.78442	-41.3844	11
42.5477	-39.6252	11
29.7321	13.7568	8
-81.4204	-15.3284	3
14.3869	57.1065	13
57.2587	-30.0384	11
5.50245	29.0506	13
60.1808	-15.6467	11
-14.6115	4.13376	0
-60.34	27.8294	1
60.6805	-15.5415	11
2.33453	-18.0864	10
-66.5854	22.2299	1
33.7275	-43.9417	14
43.6516	32.3802	12
-39.2467	11.182	0
-78.7975	-14.6794	3
0.270192	-75.2926	5
-7.13183	-79.0957	5
11.965	-0.20196	7
16.7483	56.3923	13
-0.955158	-80.2558	5
-59.4675	35.2491	1
-28.4261	-55.9756	4
35.403	20.1754	12
51.2784	18.529	12
-3.6715	-35.4106	14
-51.296	-6.36344	3
-21.6967	5.35598	0
0.189485	-28.4408	10
-50.6362	-34.0654	2
-24.4817	-1.28401	0
-8.97145	38.7869	13
-9.72039	34.701	13
26.4516	61.7797	15
0.141156	12.963	9
-16.285	55.8926	15
27.2601	-3.68156	9
46.824	24.356	12
-38.6617	11.594	0
17.2566	-13.6453	10
-21.7784	55.2677	15
41.2773	28.5477	12
-60.0974	35.8445	1
14.1425	-70.8554	5
18.9879	62.5446	15
35.1049	-1.14554	12
46.141	29.2472	12
18.6377	12.6581	8
39.2815	19.2632	12
43.9366	-41.9658	11
-15.4275	6.09433	0
-0.236708	-73.1097	5
-38.0787	13.9948	0
-21.8341	0.474037	0
66.3314	-10.573	14
-25.2146	31.1277	6
0.191193	13.3713	9
-13.4779	58.7168	15
-38.4681	36.6274	6
-39.706	-23.1163	2
39.7051	31.3382	12
48.4415	-38.0748	11
-22.3255	4.44894	0
3.47968	13.2362	9
5.17278	-2.39687	7
-38.2924	11.718	0
6.2336	20.2986	9
-11.4693	35.3556	13
0.871731	-37.7389	11
6.76526	-27.3211	10
65.6159	-15.0064	11
61.348	27.3791	12
7.34563	-23.2383	10
-71.1957	-0.777271	3
21.2991	66.9744	13
17.9983	66.9652	15
-19.7924	-31.004	14
19.4561	13.6665	8
-30.1878	30.5107	6
-45.2036	-24.3704	2
-2.09487	-34.6901	14
3.72292	-16.523	10
-55.0675	-6.98822	3
47.8847	-22.9612	11
45.5154	-37.9711	11
47.5725	-37.0545	11
-21.6682	57.9515	15
55.9204	-21.5217	11
46.951	-23.7838	11
-73.992	21.0678	1
-23.4612	-2.02605	0
-0.360995	-76.5473	5
-55.0962	-9.18916	3
21.3556	7.10714	8
0.0941776	-29.8492	10
27.8005	1.11753	8
-3.77356	39.4681	13
-21.7255	57.9014	15
23.9603	5.25324	8
13.434	0.82676	7
45.3167	-35.5441	11
-75.3108	-1.36163	3
26.5672	-43.1978	14
4.00957	-28.4103	10
6.20706	20.2496	9
-20.6043	54.8828	15
23.7383	-36.575	10
10.4118	-69.9946	5
26.124	-36.3849	10
33.9884	-44.1757	14
20.9489	-32.5783	10
-73.8353	21.2223	1
56.1262	-31.3667	11
52.7856	-20.6522	11
2.88018	13.1784	9
15.5386	47.6277	12
18.5628	-32.764	10
-11.761	35.4917	13
-20.4267	-28.4001	14
42.8103	26.5834	12
2.26395	31.8522	13
8.63301	-42.885	11
-7.59214	-14.353	11
56.9179	-17.7218	14
-14.5409	1.25991	0
-19.7411	-28.8051	14
1.09954	-37.7691	11
7.54589	-42.5961	11
-15.3611	74.902	15
54.8737	-17.0825	11
-11.2476	76.1353	15
13.5081	-4.78566	7
-49.4726	-32.3487	2
-50.1045	-32.3414	2
-40.9098	11.9424	0
-32.1196	35.0813	6
7.32509	20.4616	9
-53.2154	-50.2169	2
-27.801	-59.4384	4
52.699	-24.4146	11
-58.1228	-8.40312	3
-59.9585	34.0815	1
51.0235	-20.4564	11
-15.1472	4.35159	0
-44.9043	-21.0799	2
23.1966	68.7517	13
13.1492	-2.5601	7
36.6192	4.33486	12
-16.894	75.8025	15
-0.130152	-29.0252	10
-64.4059	30.6404	1
-50.9664	-11.5414	3
-75.6177	-0.300155	3
6.42235	-0.0686867	7
-0.883152	27.6308	13
25.5905	-38.314	10
11.2595	-69.7452	5
-46.9519	-31.674	2
-72.3817	1.98473	3
-49.477	-32.3424	2
-13.8734	80.0187	15
27.2859	14.6559	8
22.0591	59.8124	13
-29.5857	29.517	6
-59.9722	26.9596	1
69.6546	-23.1018	11
-19.5372	75.432	15
-55.1758	-52.0283	2
-20.9371	-28.9053	14
-38.9186	36.8424	6
-10.973	75.7336	15
-73.5153	-1.97604	3
4.06379	-14.1858	7
15.1487	58.0571	13
-14.2137	73.0964	15
-29.2772	-54.6433	4
-5.672	-12.7382	11
-47.2253	-10.4758	3
48.2306	18.2302	12
6.36523	-24.1136	10
-1.04141	-79.8871	5
-15.1264	-51.5707	4
18.1775	-31.1994	10
-47.8405	-9.83106	3
-46.5044	-30.8326	2
11.7397	0.128257	7
-20.2617	73.8233	15
-58.1617	-8.1162	3
-19.8748	-28.9609	14
49.9782	15.2442	12
19.3589	-29.9244	10
-5.55288	-75.5682	5
-1.70478	43.7393	13
-15.5189	-53.1097	4
-19.6242	1.18917	0
3.02031	-31.0559	11
-20.101	-27.9375	14
29.177	-11.4682	11
63.3823	-18.0192	11
-3.40003	-36.1536	14
47.9471	26.9024	12
42.2358	25.9947	12
-18.2509	-28.2172	14
-21.118	-30.3252	14
52.6872	30.9185	12
6.59443	0.629118	7
-25.0842	1.49059	0
18.9791	13.321	8
1.49664	40.3255	13
-71.5036	1.30287	3
44.3221	24.824	12
-71.4807	1.42473	3
-15.515	-29.3786	14
-0.815762	-28.0551	10
-4.90604	-75.3481	5
-82.072	-15.0435	3
28.8545	-8.85848	11
23.6003	-32.6427	10
-15.7092	-50.5712	4
-53.4429	-50.4418	2
-71.1847	22.9952	1
-46.1912	-4.63095	3
-27.1877	-58.236	4
0.135397	-29.7374	10
46.4556	-29.9178	11
-61.0351	35.7141	1
16.0038	46.4172	12
-46.8778	-6.01163	3
-3.66817	31.2354	15
14.7876	42.0402	12
48.7931	29.4859	12
-3.4159	-36.1431	14
44.2842	-20.8292	14
2.75988	-25.1174	10
56.687	27.3715	12
39.6716	19.0427	12
38.1804	31.4592	12
-10.8503	36.2212	13
-1.36797	15.0527	9
26.3576	61.8993	13
-47.7907	-27.9257	2
-38.2924	11.718	0
-52.7286	-51.6315	2
1.26805	-37.4066	11
22.0162	64.2765	13
5.11373	16.0908	9
-16.1851	-23.746	14
-52.4537	-26.9701	2
34.1771	-43.1346	14
-14.3244	73.007	15
33.034	57.1348	13
43.9063	-23.9915	11
4.50068	-29.9898	10
-46.8533	-5.82529	3
6.08193	16.3358	9
56.1606	-33.4328	11
46.4664	-24.2438	11
50.8002	20.6339	12
-16.1135	75.1669	15
-64.4181	30.0777	1
-18.8023	5.40149	0
-44.584	-7.18742	3
-19.1272	6.45977	0
49.6108	33.4382	12
5.57263	28.7659	15
43.4478	31.5182	12
-29.368	30.9101	6
31.5682	17.1548	8
-33.6023	38.8562	6
-3.97229	41.807	13
-24.551	-53.1952	4
31.6467	-42.0734	14
-0.610814	34.0617	13
39.5955	18.9928	12
-14.5156	59.1058	15
36.0748	2.19638	12
-66.9688	20.8474	1
65.7818	-9.35713	14
18.3796	15.7698	8
-4.49817	40.7325	13
-6.16953	-13.8227	11
36.7781	-2.14587	12
-73.513	22.3066	1
65.935	-15.4172	14
47.9646	-28.7578	11
-0.915701	13.1077	9
3.92623	-29.6449	10
-54.4013	-8.08857	3
60.7943	-14.4339	11
61.0421	-7.34847	10
12.8975	-6.17268	7
-20.4267	-28.4001	14
-3.01894	30.9085	13
-2.44772	41.735	13
-27.7077	28.3524	6
-11.2726	35.614	13
31.241	10.5924	8
1.5569	35.2688	13
51.2921	18.5318	12
-73.7747	21.1233	1
33.1876	55.6226	13
-59.2682	27.651	1
-0.973738	-18.5044	10
27.2676	-3.89095	9
-14.945	59.3413	15
42.6137	-20.9556	11
-0.0286121	-68.53	5
49.8527	-29.43	11
46.1609	20.6171	12
-24.6874	-2.08344	0
-46.1323	-10.1759	3
-53.9585	-8.29667	3
24.5417	3.78113	8
-79.8842	-16.3867	3
-16.6152	68.8536	15
-80.2749	-13.5506	3
61.4246	28.8652	12
-20.5661	-27.2001	14
19.8178	-33.1686	10
-45.7653	-31.6815	2
3.08816	-38.1594	11
56.9221	-17.7204	11
-55.058	-28.9742	2
-18.1382	-22.7271	14
23.5449	-34.9558	10
-3.88201	30.136	15
42.2456	28.1426	12
-2.43722	32.9883	13
41.1331	31.1753	12
49.2859	29.9325	12
47.5278	-19.307	11
6.42352	-43.0108	11
47.75	24.9757	12
-53.2154	-50.2169	2
-78.7458	-14.8331	3
-2.43298	-77.3051	5
-72.8081	3.16319	3
-2.75605	-13.8861	10
24.4673	4.15452	8
10.2837	-2.10825	7
16.3501	56.6809	13
-21.7684	6.40473	0
69.9791	-22.3657	11
-5.39765	-13.858	11
21.3239	5.83484	8
-3.31853	-14.4976	10
-55.4881	-50.8475	2
28.3212	-9.37893	11
-46.61	-30.5569	2
50.2017	33.0367	12
-4.52404	-76.9535	5
-0.401517	31.3329	13
-10.3153	79.4437	15
-60.1447	29.4652	1
29.693	15.6436	8
-2.57793	-77.78	5
17.784	47.979	12
55.9726	-16.5411	11
16.2927	-15.7876	10
46.4658	-22.6114	11
26.3725	60.8126	13
43.6515	32.3806	12
-20.4969	7.17489	0
-68.2736	18.9304	1
22.7489	68.8293	15
-3.52772	44.1064	13
-28.6239	-56.0836	4
46.3211	32.8368	12
19.4008	58.4404	13
31.9583	-10.0412	11
-2.51903	-75.7653	5
-20.6167	6.98242	0
-15.9588	57.691	15
41.1331	31.1753	12
-0.645509	31.3822	13
-60.2116	26.8748	1
-14.4587	59.9039	15
61.8238	27.5445	12
10.7878	-2.21747	7
-37.056	13.5341	0
-21.7489	57.995	15
-16.6086	58.0155	15
1.46458	41.6103	13
49.6373	36.2579	12
-43.9265	-34.4666	2
-26.8796	-59.7761	4
27.6606	1.51284	8
48.7313	11.8235	12
0.193834	23.5209	13
55.582	28.6588	12
-16.1717	58.35	15
10.5986	-71.9363	5
23.4537	-35.6391	10
-65.5898	20.0928	1
-55.1431	-30.6998	2
-54.1961	-3.29214	3
48.387	27.4289	12
-12.9751	78.2503	15
-16.153	-53.1788	4
37.3735	-1.40864	12
-71.5687	1.16483	3
54.0037	22.8301	12
-74.5637	-1.09818	3
56.9748	27.5336	12
36.1279	-1.92664	12
44.6589	-41.0912	11
66.7344	-10.3199	14
-0.415039	-34.2586	14
60.7598	28.4286	12
3.0532	14.0395	9
-55.2122	-30.7683	2
-70.0851	26.418	1
56.9196	-17.7224	14
-58.9097	29.6526	1
42.8583	30.9365	12
61.4798	27.6041	12
59.2276	25.0943	12
11.7217	-70.9947	5
-48.766	-6.96396	3
-0.200414	32.9464	13
11.4147	-69.0442	5
2.5664	32.4468	15
48.6031	-31.7192	11
33.6856	56.3782	13
-69.305	27.4679	1
-5.53673	-12.3934	11
47.1409	15.3729	12
26.0743	-36.4898	10
-18.4777	73.4861	15
54.7779	23.9579	12
-67.8911	20.9367	1
13.5354	0.997322	7
47.6609	24.7883	12
6.33729	33.9443	13
48.7504	29.2869	12
-67.2231	26.7189	1
61.1001	28.6329	12
2.33079	-18.1999	10
26.6393	5.27147	8
24.7202	63.2616	13
2.12311	39.7127	13
5.15083	16.0944	9
-50.2043	-13.3826	3
-5.60487	-75.5869	5
-70.2094	19.0066	1
-81.5524	-13.571	3
-46.6787	-31.1983	2
9.99028	-6.8424	7
-39.6261	39.6401	6
-58.1821	-8.74237	3
0.128385	-69.2016	5
-57.2538	-8.81099	3
-50.5715	-4.14587	3
55.7503	28.7033	12
44.0574	24.4414	12
17.1433	44.3749	12
-34.3008	11.7348	0
10.3696	-2.59843	7
3.31413	-21.4469	10
33.2269	56.6818	13
56.1663	-33.2399	11
-79.88	-16.8052	3
46.1521	32.8885	12
-6.87761	-79.1744	5
-19.3812	-27.5249	14
-27.6989	28.8883	6
44.1966	-36.5426	11
18.988	62.5448	13
12.994	-6.10281	7
7.25344	20.4708	9
-16.5197	-53.2689	4
-50.2147	-13.5008	3
-16.2627	-23.5666	14
-25.6965	1.49791	0
-12.3292	78.5645	15
56.0288	-28.5581	11
11.8182	-0.274478	7
48.0983	-24.3164	11
-23.4987	-1.73233	0
46.903	31.7896	12
-14.945	59.3413	15
47.1775	-38.1113	11
-50.2864	-31.0511	2
-11.1991	80.749	15
16.9667	-16.6434	10
-26.1278	-1.6274	0
-2.41833	33.0113	13
15.3353	-3.36794	7
15.7747	-13.7572	10
-0.559712	15.4501	9
-71.8577	18.456	1
-52.0535	-7.9845	3
-33.8085	11.1609	0
44.2937	-40.6917	11
46.555	16.1811	12
29.5804	13.6647	8
6.48745	0.590891	7
44.4031	-21.3848	11
-16.0088	75.2074	15
-48.5113	-12.3722	3
-70.0964	26.4493	1
4.25794	35.768	15
-45.6402	-31.5605	2
-38.2696	14.0348	0
-28.5554	-54.3584	4
46.9241	-23.6209	11
-28.2424	-53.5585	4
32.6662	55.9688	13
55.2012	-27.5374	11
-0.133477	-68.5209	5
2.55122	-22.1248	10
47.5109	-36.7146	11
-52.025	-31.7137	2
15.8096	-20.1511	10
13.5561	-2.24229	7
18.1806	14.7671	8
34.558	0.334563	12
56.2489	22.2189	12
-18.0202	73.2549	15
-32.8924	36.5745	6
-0.631996	34.0042	13
-5.8209	-74.3714	5
49.9605	33.2325	12
67.3734	-11.0505	11
27.2958	14.6377	8
-59.5801	29.7987	1
-0.979455	-79.8456	5
-18.0074	4.16255	0
-38.0976	40.2792	6
-77.9412	-15.3965	3
-44.5055	-8.00888	3
42.5477	-39.6252	11
-55.2305	-52.9307	2
44.2932	-40.691	11
-57.5331	-6.94903	3
-23.1338	-54.8758	4
45.2992	24.884	12
-32.5555	40.495	6
-54.6604	-3.60978	3
-16.6543	-50.535	4
66.6971	-11.0601	14
-2.09549	26.2066	13
22.4747	68.9847	13
-26.8638	30.9901	6
21.2072	5.92421	8
-39.5493	39.6168	6
-21.8646	54.387	15
-49.4158	-12.647	3
63.5799	-17.6355	11
-38.9871	9.37302	0
0.0479767	39.0151	13
1.57698	18.8595	9
43.2654	29.8753	12
27.9019	1.62037	8
-10.821	77.1157	15
26.6065	-43.2192	14
17.0354	68.4739	13
-11.7375	35.1151	13
36.4604	-0.610716	12
21.49	5.92201	8
0.555349	28.1883	15
26.564	-43.2093	14
-43.6105	-21.698	2
2.85817	13.9737	9
48.076	34.0865	12
-54.2509	-7.96543	3
-51.7032	-5.2704	3
-76.9757	-5.66526	3
-16.8088	-51.5358	4
44.0358	-23.9963	11
5.51067	-2.01317	7
4.67591	19.7783	9
53.2441	-21.345	11
-25.4743	-49.9817	4
-4.62111	40.796	13
11.787	-72.7304	5
48.4189	15.4779	12
-21.982	-31.1432	14
57.5282	-32.4674	11
29.6285	16.0714	8
2.67342	-21.5126	10
28.4631	0.649428	8
-12.013	79.7339	15
11.5636	-69.119	5
13.3963	-2.18954	7
-54.3131	-13.7209	3
2.21412	39.6855	13
-51.29	-27.6841	2
0.143431	38.9104	13
46.1789	-22.227	11
-21.087	5.25753	0
18.2177	47.5305	12
17.4413	59.2157	13
48.6066	34.2228	12
-47.5517	-30.1042	2
-16.0798	3.34566	0
51.4089	31.4208	12
7.79704	-40.6986	11
25.1806	-34.2886	10
59.8398	-15.1173	11
60.8241	28.4686	12
-12.9685	58.4644	15
31.9687	-10.0617	11
-10.8602	35.2368	13
-32.6437	37.4103	6
6.71475	-0.28107	7
-2.57365	-38.8082	14
-14.94	5.2038	0
-34.9984	35.3418	6
-14.0559	55.6495	15
-24.4038	-57.9286	4
-49.9894	-34.3421	2
-18.5387	-29.5974	14
-80.1881	-14.7072	3
-37.2185	39.2079	6
16.6402	56.4281	13
-18.2178	-50.4473	4
-26.8693	28.1713	6
-22.206	-52.0648	4
38.19	0.149868	12
26.5902	5.29257	8
21.5512	67.1921	13
-2.18188	31.7984	13
19.4709	12.8108	8
-52.0119	-2.28025	3
17.3617	-13.4995	10
44.1253	27.5336	12
-25.5367	29.7917	6
-29.8169	29.5534	6
-1.45183	-36.2211	14
2.85081	25.814	13
-48.6659	-6.88837	3
55.5099	-27.5892	11
-54.0067	-14.7691	3
6.37471	-42.6057	11
-48.9399	-24.322	2
18.5711	68.6654	13
-16.1107	-23.5824	14
6.395	-24.1489	10
5.39057	0.444109	7
-27.6956	-54.5714	4
-25.9639	1.65739	0
55.9729	16.2151	12
5.51766	31.0533	13
-3.65536	32.2934	13
-5.7839	-79.7401	5
-55.2438	-51.7765	2
48.2392	18.1868	12
-6.27509	-13.686	11
65.6015	-15.0159	14
-8.18096	-12.8854	11
56.0072	16.0201	12
50.5596	18.0494	12
23.7775	8.66432	8
-53.873	-8.3692	3
33.8089	-44.1292	14
15.8308	-21.5106	10
-22.9171	3.34386	0
-2.51724	-79.6234	5
44.8665	26.2714	12
-55.089	-6.86374	3
18.5021	54.9466	13
-55.0756	-28.9565	2
-60.3834	27.5111	1
-70.1986	19.0839	1
55.9822	16.1138	12
6.23109	-23.9697	10
-37.407	39.1146	6
-36.9135	9.92326	0
0.0380993	31.2122	13
21.7324	61.5294	13
-54.219	-3.29136	3
-25.5864	2.84705	0
-45.4575	-27.2504	2
30.5142	-9.6285	11
-51.4169	-6.36805	3
-2.91845	39.4479	13
20.8906	-31.8272	10
-2.00648	33.8593	13
15.3954	-21.794	10
48.4281	15.425	12
25.7601	-38.376	10
-23.0171	3.47244	0
1.32293	19.2826	9
-16.5638	55.9868	15
46.4011	21.1296	12
7.12188	-42.4447	11
31.0012	-42.5277	14
66.3375	-10.573	11
-52.1843	-31.6649	2
-38.1051	9.75118	0
17.4036	59.2247	13
21.8001	7.0971	8
13.7547	-72.6774	5
53.9409	22.662	12
-32.3877	35.3754	6
-19.6165	1.48211	0
-71.1713	-0.729363	3
50.2473	29.0375	12
-52.1271	-53.2986	2
59.1535	28.6696	12
24.5739	4.13642	8
-38.1797	11.2094	0
-0.388724	41.7929	13
-66.5858	22.0888	1
44.5365	-42.0501	11
-1.58301	40.3931	13
-67.4667	20.8713	1
-10.6746	77.2836	15
-39.306	-21.7247	2
25.3596	65.7488	15
23.0559	64.1039	13
-16.6534	57.962	15
-57.3277	-8.85632	3
1.50598	40.3205	13
-54.6126	-3.54531	3
27.3752	68.9476	13
-25.9135	-52.6733	4
31.0808	-8.28441	11
48.3845	-31.6639	11
-66.6017	22.1433	1
27.2699	-3.9829	9
20.4584	63.9213	13
-16.6543	-50.535	4
-55.5946	-52.949	2
-61.0713	35.3282	1
-44.0535	-34.549	2
30.7013	-10.6031	11
46.6537	16.2099	12
0.0510936	39.0151	13
35.5192	2.13614	12
-73.5889	22.249	1
47.1097	-20.623	11
45.4357	-38.0857	11
6.91487	28.5324	13
1.3647	18.6894	9
66.2519	-9.07263	11
-2.15401	44.5409	13
18.9406	57.2949	13
43.8139	-24.5864	11
53.0083	15.4891	12
-25.5046	-52.5596	4
0.0733416	-27.9393	10
-5.39389	-75.5378	5
10.6785	-68.9233	5
-59.7737	27.6858	1
-1.88206	-81.0901	5
60.6983	28.1254	12
64.9626	-14.8252	11
65.6502	-11.3612	14
24.4693	5.25041	8
-77.649	-5.65718	3
49.7024	-21.1311	11
19.3811	68.9917	13
56.9223	22.3169	12
65.762	-17.1386	11
-17.8735	69.7158	15
2.78435	-21.4475	10
1.35674	-21.8317	10
15.9428	59.6113	13
2.91297	13.2684	9
-71.8546	18.4754	1
18.0866	68.9271	15
57.3068	-22.9176	11
-2.57731	-14.7572	10
-15.4994	-29.3514	14
59.2061	25.0013	12
30.6626	-42.4012	14
-53.2069	-54.0548	2
15.9609	41.4791	12
-27.0918	-53.9451	4
-49.7076	-5.37902	3
12.2499	-13.3356	10
36.182	-0.375141	12
-75.7846	-0.67764	3
46.7304	-38.8322	11
-25.5152	30.9025	6
28.7684	14.6728	8
-0.539467	15.4546	9
-3.83956	-37.5154	14
61.0875	27.1836	12
-18.6796	73.3243	15
18.4673	15.946	8
-5.24814	-13.7212	14
-34.2787	37.2676	6
-75.4666	-0.367215	3
-53.8477	-13.2006	3
10.5924	54.7972	15
0.989206	-69.845	5
-0.918378	-80.2689	5
42.343	20.4288	12
-33.542	38.8443	6
43.1192	28.8986	12
-14.4829	2.45086	0
48.184	7.48544	8
5.52199	-1.98682	7
-17.9071	4.60749	0
51.3651	37.3534	12
19.0133	15.3774	8
-40.1732	-22.9173	2
-48.9973	-25.0262	2
-80.6538	-13.4665	3
42.372	19.705	12
-0.318991	-78.0421	5
-18.696	2.67235	0
18.7939	-29.9979	10
-55.117	-30.7859	2
-1.39201	-76.7331	5
56.4346	25.571	12
-17.5431	7.21362	0
15.8078	59.7222	13
61.1859	-15.3464	11
3.70584	14.0561	9
43.5424	32.0114	12
-47.714	-29.9927	2
55.7917	-28.1637	11
-53.3717	-50.2921	2
35.4544	20.2194	12
13.3585	-69.946	5
20.9817	-35.4526	10
5.95343	31.8848	15
19.0201	-29.9382	10
-34.269	11.7384	0
0.313041	-75.327	5
69.4168	-21.8968	11
-15.552	57.6427	15
1.44508	23.6137	13
-18.3255	-51.0417	4
-69.7886	26.2572	1
0.231045	-28.3514	10
-44.1508	-20.8483	2
19.022	61.3227	13
-45.7688	-33.1469	2
54.3013	-30.2718	11
-65.2062	19.7752	1
-22.9226	5.43909	0
23.1112	-36.0969	10
16.9006	48.8484	12
-70.2386	19.0636	1
17.544	-15.5653	10
-13.762	57.2337	15
-21.9742	54.318	15
49.3497	27.2852	12
-30.299	34.5468	6
-52.503	-4.2042	3
-38.0278	14.0044	0
44.9383	25.2692	12
-77.9746	-5.34563	3
49.4572	29.1253	12
3.08694	-38.1585	14
-16.2511	6.0902	0
-80.477	-16.3018	3
0.145289	13.3587	9
11.4148	-69.0442	5
3.66902	-29.3396	10
6.85779	10.0957	9
2.46997	31.8825	15
-77.6948	-5.39787	3
64.8164	-5.69407	10
-39.45	37.9406	6
-1.93652	-73.1763	5
26.049	-34.8825	10
-4.61075	40.7788	13
12.1513	-70.7659	5
47.9669	-29.0138	11
-20.309	-1.639	0
16.2876	-15.8097	10
-74.7868	-1.17533	3
-19.6552	1.28639	0
13.542	-2.16373	7
-77.4164	-15.5906	3
-38.7906	8.83637	0
-2.58888	-14.8984	10
53.6741	-28.7336	11
-73.2119	2.82109	3
50.8868	-20.5245	11
-17.4409	7.11491	0
19.7354	65.1709	15
-20.8707	-47.2299	4
6.74317	-27.3212	10
-20.5386	-30.4346	14
-23.7937	4.92992	0
66.2529	-9.08653	14
64.0718	-5.71317	10
54.888	15.771	12
-5.71677	-74.3484	5
1.46533	27.3927	13
40.0483	31.2148	12
15.9785	-20.7077	10
-0.980889	13.0511	9
-5.63134	-79.0925	5
-26.623	-55.414	4
-13.8068	79.7083	15
-43.1288	-26.2155	2
61.0396	-14.8107	11
54.2975	-30.3303	11
2.60813	-38.0767	11
7.09315	10.3235	9
-51.3323	-26.4551	2
68.9453	-23.3971	11
47.2813	-23.0126	11
24.5385	-37.7062	10
2.31865	32.8464	15
18.495	62.7175	13
7.57923	-40.7634	11
-17.9806	-53.4188	4
24.2833	65.0135	15
-2.14595	-81.1354	5
2.77116	-37.6977	11
33.2486	56.8998	13
54.873	-17.0834	14
24.473	5.26632	8
53.7514	-28.7707	11
15.9655	41.8891	12
26.1836	11.5321	8
56.1214	16.2112	12
-20.67	3.00419	0
-24.5699	30.4674	6
-32.0687	36.897	6
65.3004	-11.1817	14
-50.1798	-13.2662	3
46.2999	32.7376	12
26.3789	65.8478	15
-3.7076	32.2662	15
31.3295	-41.456	14
6.13112	16.3736	9
31.2717	-42.117	14
27.3416	69.0026	13
-23.43	-57.4264	4
42.5464	19.672	12
26.3758	65.847	13
16.8944	48.8446	12
-48.1631	-28.9489	2
41.6953	-40.3033	11
-61.0351	35.7141	1
-55.157	-8.9661	3
-53.8608	-13.2252	3
-54.1157	-53.9986	2
49.8973	-29.1044	11
24.7374	-38.9085	10
-37.4251	13.9309	0
56.8194	-20.6501	11
-51.8451	-6.56186	3
-53.8351	-13.197	3
-17.5966	-21.9152	14
-26.5272	28.1817	6
41.8567	-20.5802	14
1.68753	-11.2659	7
-21.8151	4.10935	0
25.144	-35.982	10
-18.6009	76.1916	15
-3.38145	-14.6184	10
-71.2869	2.10845	3
-1.46257	40.7307	13
5.44558	32.2738	15
-14.299	77.3327	15
1.13994	-21.1124	10
-24.8173	-53.8374	4
21.6484	66.5911	13
-45.1421	-24.2718	2
56.1478	25.9206	12
-17.5965	1.93861	0
-20.6711	60.2045	15
-46.6188	-35.0871	2
0.214027	12.5955	9
-15.7609	55.5631	15
-16.9165	-50.6026	4
46.1447	-22.3365	11
-13.7187	73.8818	15
-72.4641	3.28839	3
48.6401	17.2924	12
40.3824	31.8159	12
18.8267	13.1235	8
28.3801	-9.43846	11
-39.4468	-21.7096	2
-12.1784	79.5874	15
0.720055	-18.4903	10
-20.6259	3.1325	0
-0.955886	-18.52	10
-5.37319	-74.3207	5
-37.399	39.2354	6
-67.2567	26.7354	1
-76.9757	-5.66526	3
-3.67954	32.2848	15
48.4754	29.5053	12
22.4385	68.8815	15
-45.6482	-10.6867	3
-32.1538	38.9854	6
-78.3916	-5.87165	3
12.2366	-68.9447	5
-6.61399	-75.8023	5
-1.19558	15.0926	9
-37.5034	10.1406	0
-21.16	4.62472	0
17.5462	-15.5999	10
-80.2749	-13.5506	3
36.5912	-2.36335	12
55.9714	-16.5416	14
56.9087	25.4604	12
1.46458	41.6103	13
28.481	12.9445	8
51.182	14.8091	12
2.25447	34.4328	13
45.3961	-38.124	11
-24.16	-57.2679	4
49.2654	34.0653	12
48.1447	19.9925	12
-14.1881	77.3759	15
18.023	66.9182	13
-23.9893	-58.9523	4
-47.2094	-10.482	3
-78.1215	-14.4053	3
11.8254	-72.9463	5
-29.9588	35.5377	6
15.1491	58.0574	13
-50.2829	-32.3087	2
13.51	-72.893	5
-61.0713	35.3282	1
30.8001	-42.8843	14
-70.0046	26.3526	1
70.109	-22.5426	11
29.0293	15.643	8
-44.9405	-34.412	2
-20.3926	-31.9345	14
-43.2694	-28.3652	2
-23.0645	5.73282	0
30.8564	55.8846	13
-11.065	34.7576	13
-80.3258	-16.6024	3
-8.49179	38.0644	13
59.5618	29.3562	12
56.282	16.0811	12
26.3838	65.891	13
-80.0986	-15.7118	3
46.0263	-24.3778	11
-19.1394	3.72308	0
0.185169	13.4003	9
-16.2972	55.371	15
52.4621	-21.6081	14
60.9591	-7.72047	10
-4.80038	-77.4195	5
-44.4002	-25.318	2
3.79572	-15.6791	10
-23.4337	3.03022	0
-18.7722	5.41376	0
-59.5801	29.7987	1
34.6654	-44.0555	14
-4.83731	-79.2566	5
-5.70058	-74.3585	5
-56.8453	-8.63661	3
-17.6956	4.2158	0
-67.0713	21.0305	1
64.0967	-6.21205	10
37.9016	-1.24326	12
24.3929	67.5959	15
6.45659	-42.8423	11
36.0972	-2.02571	12
27.5509	61.7175	15
-35.5564	36.6266	6
-15.4591	-53.0283	4
47.3476	31.1453	12
1.57792	40.5415	13
3.80222	13.3619	9
36.4767	-2.4434	12
5.95172	31.8874	13
48.2944	-22.8134	11
48.7354	-38.4922	11
-13.8068	79.7083	15
-37.5625	11.5073	0
35.2789	1.56937	12
23.752	-36.5212	10
-46.5178	-4.70507	3
25.5593	-38.9247	10
-24.706	29.3434	6
-21.9406	-4.59721	0
-54.1213	-30.0055	2
1.20128	-21.1122	10
46.1807	20.6793	12
17.6631	15.5095	8
-54.1166	-50.6171	2
-53.3717	-50.2921	2
55.8245	-28.5427	11
-6.59937	-75.8228	5
18.563	-32.7641	10
-19.585	1.86641	0
51.7351	36.8294	12
48.1924	7.45569	8
57.3683	25.3599	12
-0.559712	15.4501	9
-59.8647	29.1289	1
-16.2902	-30.3969	14
47.5708	16.7964	12
-10.8099	76.1116	15
-80.9992	-16.7445	3
-39.7948	39.2079	6
0.0747122	-68.9826	5
-2.50466	-79.5975	5
-40.7432	-20.5872	2
21.9983	63.9682	13
40.8137	20.9383	12
3.58364	-29.8449	10
-47.8298	-12.1234	3
-51.4316	-27.8208	2
5.17278	-2.39687	7
24.6544	63.1379	15
19.5888	-31.5626	10
-51.3187	-26.2606	2
-55.0018	-6.49729	3
-0.277196	-12.2812	10
-25.235	1.45179	0
-26.9069	-59.6963	4
23.284	3.71499	8
-1.42858	25.6655	13
-0.261498	28.4726	15
28.9392	-8.83847	11
-0.643187	28.0293	15
-25.9236	-58.5127	4
54.9737	-18.0677	11
23.3469	8.45515	8
-3.82592	-37.4617	14
4.04511	-14.1981	7
48.0593	-23.8449	11
25.2403	-38.5533	10
5.22125	-0.0311172	7
-15.048	-51.5431	4
-23.2392	-2.07037	0
47.4719	-38.2394	11
50.1624	32.8282	12
2.26944	-11.1915	7
-37.1389	12.9185	0
-0.436427	33.702	13
57.3249	-22.9577	11
-7.20318	39.2499	13
-22.4884	2.1673	0
-4.62787	31.253	15
-16.647	-51.4272	4
2.60763	-38.0854	14
-59.9228	34.077	1
-64.6878	30.0236	1
-1.50806	-77.5907	5
60.8957	-7.52859	10
3.98187	-28.0511	10
-18.9313	3.30863	0
-70.702	21.6965	1
65.2239	-6.54523	10
47.465	21.1997	12
47.5299	-19.6227	11
-14.9526	59.3469	15
16.7872	58.621	13
22.7523	68.8226	13
55.6416	-28.2684	11
3.44455	-17.2189	10
68.5769	-21.8715	11
49.3267	32.9042	12
50.8047	27.8231	12
47.7173	21.9608	12
2.66279	-21.443	10
-25.4186	-1.70006	0
49.6214	19.0877	12
18.0225	66.9173	15
2.3395	-11.1057	7
64.6495	-17.8489	11
-0.448825	-12.9852	10
-23.9475	-49.6035	4
31.6658	-9.99817	11
65.0551	-17.0774	11
14.5378	40.7993	12
-20.265	-28.1788	14
66.2787	-15.3465	11
-67.0304	21.23	1
-44.1318	-29.7195	2
37.4564	2.82278	12
48.4111	27.4995	12
45.9053	-35.1199	11
63.227	-17.9017	11
-32.6071	40.5321	6
-17.3095	-22.0078	14
1.61368	41.7938	13
47.245	-20.6036	11
-50.6321	-31.0668	2
-36.8463	40.6826	6
-19.8848	-28.9889	14
34.7746	-0.393216	12
18.8106	13.3668	8
10.6933	-6.70506	7
-34.7715	40.0603	6
-17.8352	0.13952	0
-5.04971	-80.4373	5
22.2269	59.1712	13
24.7644	3.67408	8
-0.418837	-13.0564	10
-0.479147	-29.1587	10
-24.4837	4.14045	0
29.1164	1.97779	8
-20.5604	-30.4616	14
21.2794	70.5057	15
25.2754	-38.4094	10
49.2953	36.6731	12
-25.1805	27.8402	6
-51.2624	-27.9708	2
42.6879	-40.0435	11
-2.47528	-79.5176	5
49.2602	36.7256	12
32.1518	-43.031	14
65.646	-11.3807	11
47.5625	16.7565	12
-73.476	2.60572	3
18.9488	62.5232	13
31.7428	-11.4577	11
-53.774	-30.0081	2
13.298	-70.0395	5
-37.1837	39.2948	6
13.34	1.27403	7
-25.3991	-50.0411	4
-16.6685	-53.1036	4
-30.4041	34.4607	6
-81.5524	-13.571	3
44.6054	-36.7289	11
-17.9053	-51.3459	4
13.6944	-72.5031	5
-24.6958	29.3865	6
-44.2304	-21.7178	2
-24.8826	29.3186	6
5.4761	-2.38498	7
-47.5878	-12.1976	3
-64.9924	20.4772	1
-19.7196	-30.144	14
-49.9848	-34.3393	2
-16.3019	-30.3931	14
21.6915	7.22833	8
-25.7455	-59.2815	4
-15.4094	6.1017	0
32.4688	56.338	13
-50.3644	-30.9298	2
-43.5938	-21.7517	2
17.1357	56.8908	13
18.6842	-31.8889	10
-13.8242	59.0573	15
-54.3285	-13.7086	3
-67.2008	20.9853	1
-22.3755	55.1826	15
60.1364	-14.3889	11
-41.9415	11.6653	0
-51.2923	-26.2096	2
-66.6117	22.0615	1
53.9515	-25.071	11
-52.1475	-2.16369	3
-57.2754	-7.05958	3
3.09708	14.1038	9
-2.76044	-73.6417	5
16.0378	-3.54915	7
2.41262	-26.2302	10
2.32709	-18.2166	10
26.5819	-43.217	14
44.7176	-39.5623	11
-16.1861	75.1603	15
21.2591	-31.0466	10
50.3545	36.773	12
-44.6599	-28.3165	2
5.51764	31.0532	13
-53.812	-8.37038	3
5.48956	29.0672	15
-26.0954	-1.60164	0
69.9277	-21.9208	11
41.8291	-40.3141	11
16.8845	-15.9211	10
-15.3197	55.1786	15
50.1163	19.4587	12
37.7181	3.50112	12
53.8978	23.2209	12
49.9685	37.1745	12
2.96894	-26.5353	10
23.5947	-32.7097	10
-38.3872	10.6021	0
-55.6157	-50.9139	2
1.65452	-17.2519	10
-40.8374	-22.955	2
44.4703	-20.1165	14
22.8459	-33.8748	10
-38.1783	40.1726	6
-52.4152	-27.0093	2
-0.287711	-77.1438	5
67.3159	-10.5545	14
-77.8895	-15.531	3
-33.0289	40.5097	6
-18.2769	75.4689	15
-54.3912	-51.2835	2
-18.5813	-22.5499	14
47.4367	26.2817	12
-72.7447	1.81781	3
-20.7584	-31.0718	14
-42.777	-30.0988	2
64.3762	-14.7708	11
-55.5037	-50.6412	2
-73.5457	-1.91455	3
6.75667	-27.3219	10
56.809	-20.9563	11
-38.1797	11.2094	0
17.417	57.4167	13
63.4406	-17.4095	11
-16.311	75.0932	15
56.3955	-33.2314	11
-39.8169	39.1958	6
-12.8766	78.2736	15
-16.7314	3.49662	0
-43.3219	-32.8907	2
17.0275	48.057	12
-36.9101	9.95542	0
57.5508	-32.4919	11
-26.5119	-59.8293	4
-27.2005	28.7844	6
-55.212	-30.7773	2
29.0266	-11.7094	11
16.7866	44.5342	12
54.2914	22.0502	12
-26.4893	29.8674	6
29.4611	15.4033	8
9.8082	-3.64105	7
-55.1758	-52.0283	2
-50.9105	-26.5072	2
-78.49	-5.87297	3
64.3334	-5.55827	10
-21.1402	-28.9412	14
-72.1786	1.69258	3
38.1798	0.628385	12
-37.3859	39.2503	6
-14.5305	1.28046	0
29.7187	13.8196	8
-11.3142	34.8202	13
53.8415	-25.1354	11
29.316	-11.8982	11
19.7568	-35.5238	10
-0.0109255	-28.3037	10
42.5438	-20.3475	11
26.8483	2.4368	8
10.392	-72.2219	5
-37.056	13.5341	0
-12.9775	57.108	15
-79.7136	-16.533	3
-15.6211	76.6742	15
-25.2374	27.8971	6
0.137841	38.913	13
13.5207	-4.9052	7
22.2517	64.0378	13
18.3157	69.4977	15
-66.7178	18.5645	1
-55.6157	-50.9139	2
6.75558	10.4839	9
11.8518	-0.159325	7
55.4691	28.8808	12
21.6098	65.993	13
-40.0548	-23.4613	2
-1.88822	-81.1288	5
-50.3355	-5.83932	3
11.1204	-2.18139	7
-18.0393	-1.24284	0
47.9647	-28.7576	11
-16.6081	6.99105	0
46.6979	-38.6736	11
-27.6991	-53.0597	4
5.70208	28.548	15
-73.6754	20.2719	1
1.00082	-69.869	5
-27.2005	28.7844	6
-80.9992	-16.7445	3
0.70456	-18.4943	10
28.2047	62.1623	13
60.8569	-15.729	11
-71.266	-0.765882	3
16.9584	-15.9377	10
-16.2183	55.8686	15
-47.0505	-5.92552	3
25.4425	9.72987	8
-1.18932	15.4607	9
-17.547	4.09857	0
-50.3839	-34.0429	2
25.7312	-38.2501	10
48.99	16.3899	12
43.5314	32.6518	12
-37.9694	11.1764	0
-26.8637	30.99	6
-61.0341	35.4729	1
33.2471	56.9495	13
-1.47309	40.7314	13
-78.4723	-5.83177	3
48.5634	-38.1988	11
-18.374	6.96197	0
-0.29835	-12.3438	10
-77.9352	-14.0219	3
18.9497	13.56	8
-59.3468	27.137	1
-59.1954	28.8647	1
31.1846	-9.76646	11
-40.5575	-20.4517	2
-18.4397	2.81305	0
-67.2216	20.9733	1
-48.381	-12.2831	3
52.2727	-21.2761	11
23.2563	3.68114	8
-2.29034	-72.2266	5
-1.63703	-73.305	5
13.4572	-3.07586	7
20.2658	-29.816	10
-67.2576	26.693	1
55.9289	23.53	12
55.5509	-18.2662	14
45.3039	23.8768	12
-43.9179	-34.4959	2
21.4986	-35.6221	10
46.2268	-39.9078	11
2.72285	-26.8685	10
-23.2683	-57.6811	4
-5.28558	-78.9826	5
29.4225	12.991	8
48.4647	-31.7608	11
65.5229	-15.2653	14
15.6464	59.8504	13
-29.8532	29.5871	6
-4.96023	-80.429	5
-40.5937	-23.2464	2
26.221	66.7068	13
19.4085	68.3514	13
-39.5868	-21.6316	2
27.273	8.14813	8
48.9926	16.376	12
47.197	-29.1957	11
-39.4781	37.9201	6
-18.5613	-22.9854	14
6.71684	-27.3144	10
-22.9757	5.39526	0
-22.6273	-50.8313	4
-24.9853	-1.06548	0
-12.9751	78.2503	15
-3.77428	39.4636	13
-66.9493	20.9311	1
-71.0098	22.0873	1
-1.37459	-76.9244	5
-16.6237	74.1498	15
-35.4275	36.4503	6
-4.0239	-14.4536	10
-60.9191	34.1233	1
-52.3742	-2.05014	3
16.7921	47.0454	12
14.4677	-20.7571	10
-38.4061	9.9875	0
-22.653	-50.8398	4
-55.0634	-9.21926	3
-52.078	-2.12864	3
11.7389	0.0579021	7
-5.83535	-74.3889	5
-22.2058	-51.9909	4
-77.2004	-4.90277	3
14.9846	-5.52401	7
3.346	-25.2562	10
40.8414	25.6476	12
-11.9539	35.5423	13
39.7446	30.6527	12
48.6155	-24.6937	11
-71.2149	23.0881	1
-4.0239	-14.4536	10
-16.4781	-0.516855	0
21.2272	-30.6351	10
43.3317	28.3604	12
18.1213	56.607	13
13.5109	0.832116	7
65.2942	-11.192	11
-53.3208	-51.8387	2
-23.7105	-51.6085	4
-54.2097	-50.1948	2
56.9906	25.6975	12
10.6343	54.8174	15
-50.6491	-31.1143	2
6.20706	20.2496	9
-30.5548	29.8586	6
1.39591	-21.2206	10
15.4115	-21.2923	10
27.6609	61.751	13
13.51	-72.893	5
26.0637	66.6059	15
21.0865	-31.8711	10
18.3148	69.4994	13
-30.4957	29.9551	6
-47.804	-9.94242	3
37.3736	-1.39589	12
18.1774	-31.1989	10
49.9377	15.2463	12
-23.743	-51.459	4
-25.3082	29.4541	6
2.32658	-18.088	10
-41.2703	10.8339	0
14.1436	-19.1386	10
-71.8935	-0.354151	3
-40.8096	-22.4539	2
50.5293	36.6727	12
-12.989	58.4476	15
6.31862	-24.1616	10
68.6237	-21.83	11
20.2764	-31.2761	10
-30.2025	35.5275	6
55.345	-27.5967	11
44.6018	-39.8175	11
-0.876955	27.6361	15
-46.6196	-35.0845	2
0.694815	26.6181	13
-20.64	59.7551	15
3.98655	33.3987	13
8.73047	-42.7912	11
-66.7136	18.5871	1
1.68167	28.163	15
-35.2677	35.7896	6
15.5174	-21.7294	10
27.4186	2.76724	8
48.4496	27.1344	12
43.0626	29.6768	12
-19.3623	3.38667	0
-0.157303	-68.9959	5
24.1858	7.16758	8
1.37906	19.2669	9
-23.9091	-49.5868	4
-1.57315	-72.1906	5
-45.7843	-26.5977	2
15.5875	59.8989	13
-64.3086	30.6947	1
-73.5679	20.7071	1
-43.3197	-26.5455	2
-27.6471	-55.57	4
8.00798	-40.736	11
28.7907	14.7023	8
-19.4477	4.78258	0
45.8913	29.2763	12
45.8458	31.4043	12
-24.8163	-53.8224	4
26.4512	61.7805	13
-20.5618	-27.2737	14
-24.5696	30.4672	6
-16.8117	1.58213	0
-64.3252	30.6792	1
49.1965	34.1471	12
5.57405	28.7658	13
-59.7737	27.6858	1
-6.83739	-11.8405	11
4.86736	31.0365	13
-47.0795	-27.7847	2
-13.064	57.1226	15
-0.301277	-12.3259	10
24.166	7.19834	8
3.9997	-28.0885	10
68.1369	-22.471	11
20.6143	59.3667	13
12.2575	-13.3298	10
-4.19155	-36.2314	14
5.47276	0.485258	7
-26.8693	28.1712	6
-67.8981	20.8976	1
48.4145	-38.1466	11
29.4312	13.0834	8
38.8296	31.7388	12
47.2081	32.0688	12
-11.9633	77.7913	15
50.9962	35.7317	12
65.0721	-16.8179	14
28.4526	13.8351	8
2.74916	-25.1253	10
46.7534	24.7685	12
-15.6441	-50.5356	4
44.5451	-42.0459	14
-46.8431	-34.6886	2
4.68639	19.7814	9
19.1073	-31.1131	10
29.297	16.2047	8
-42.3671	-21.0864	2
4.06079	-14.1161	7
48.3903	12.2355	12
28.1555	-10.7526	11
30.1385	10.2582	8
50.58	33.9129	12
-2.91176	40.7657	13
-49.0814	-27.0246	2
-27.6989	28.8883	6
25.4685	65.7874	15
-33.8298	12.2698	0
21.479	-35.4796	10
-0.743524	-28.0995	10
-12.7678	79.3284	15
35.2347	1.64343	12
-36.7122	14.3419	0
1.29311	-37.4296	11
54.8502	15.7708	12
29.2024	1.98169	8
-5.39997	-75.5397	5
8.59082	-41.8111	11
-72.513	3.51461	3
1.16786	-21.0815	10
50.5785	16.9512	12
-15.4994	-29.3514	14
-15.5901	76.6606	15
-32.7518	37.5686	6
-4.86809	-79.2868	5
-59.9107	34.2934	1
-0.30646	-76.8369	5
45.7649	-35.243	11
-16.3417	58.4522	15
20.9748	-35.5009	10
-4.98856	-80.4047	5
-51.7123	-33.6027	2
55.6229	25.7726	12
-21.6746	-27.6657	14
-2.03022	-81.1309	5
-67.1195	20.7433	1
-20.6282	54.9242	15
-60.0974	35.8445	1
21.3037	5.84076	8
27.5089	3.3751	8
-15.7775	69.8695	15
-54.1157	-53.9986	2
-74.7047	-1.41442	3
-50.7781	-4.53067	3
65.761	-17.1138	14
-13.7497	73.8433	15
37.8795	-1.26937	12
-40.4264	-22.186	2
54.3067	-24.7426	11
44.2249	-36.9008	11
46.718	-38.6212	11
15.078	-21.4732	10
-27.1459	-58.9876	4
6.75625	10.4177	9
20.3686	63.9521	13
18.3427	69.3948	15
-14.2126	73.0165	15
-38.2291	11.493	0
64.9966	-6.20195	10
-15.5074	-29.3448	14
42.7466	-18.7068	11
8.63422	-41.7317	11
47.3249	17.7463	12
9.74817	-6.82707	7
-50.9451	-11.8074	3
64.5887	-15.5191	14
3.33247	-21.3684	10
64.2015	-5.83503	10
-47.7998	-4.29406	3
44.0847	24.4337	12
-52.3409	-53.2324	2
43.9393	-41.9596	14
-60.0178	29.6148	1
-82.1341	-15.1448	3
15.8469	-13.1549	10
46.5209	17.4815	12
48.6819	20.7669	12
-77.6738	-5.66128	3
3.21221	31.5231	13
-1.49088	-17.9627	10
-0.653811	15.1461	9
-11.6761	35.7141	13
51.591	36.8833	12
13.3163	-73.7374	5
6.42235	-0.0686867	7
10.6954	-2.24774	7
-13.8753	79.3516	15
-0.127032	27.7389	15
-38.9753	10.8866	0
31.2972	-10.7801	11
-2.53365	-38.6405	14
20.7608	5.77312	8
2.13055	39.7101	13
23.6546	-34.4453	10
-77.4164	-15.5906	3
-39.5078	37.7673	6
-0.290137	-73.0911	5
-51.5848	-35.0921	2
42.9163	26.4888	12
28.3611	13.5133	8
13.8013	-71.1036	5
-23.2349	-57.6788	4
15.7561	-20.2845	10
17.8582	13.6067	8
-1.54475	-72.2108	5
-26.5173	-59.8439	4
23.9538	-34.6733	10
-1.39283	-36.2323	14
-41.5653	11.1516	0
-18.4652	-1.54235	0
-46.8297	-34.6532	2
-46.0737	-33.3589	2
-73.5866	22.2504	1
-0.586776	34.0369	13
-68.2736	18.9443	1
-54.5616	-50.3059	2
18.6093	65.2355	13
-11.0074	36.3133	13
46.3188	20.8669	12
-16.6388	74.2139	15
2.8423	-30.0945	10
-22.0384	-31.1448	14
44.0574	24.4413	12
-26.3504	30.8643	6
61.0295	-15.9	11
-45.7003	-29.2441	2
50.032	-23.6648	11
-3.51526	-75.2384	5
-44.547	-8.00019	3
-44.9078	-22.0137	2
24.2568	5.39797	8
-39.779	37.6471	6
-18.2179	-21.8315	14
-5.84484	-77.2757	5
32.2424	-43.1737	14
-6.26365	-13.6902	14
44.7804	-20.5763	11
-19.6127	-30.5592	14
56.7413	-30.412	11
-28.9193	-53.7902	4
-52.6083	-6.84179	3
28.2638	-9.47173	11
24.2787	-33.9252	10
-27.6853	-54.4011	4
59.2027	25.1711	12
16.9859	63.4298	13
-26.4587	29.8795	6
-49.0705	-4.91601	3
-77.9352	-14.0219	3
-6.24352	-13.6458	14
-42.2005	-21.6649	2
21.4703	66.4921	13
12.9316	-6.16313	7
-22.5072	2.19059	0
-24.0457	-55.2328	4
47.9669	-29.014	11
29.7854	16.53	8
14.0309	42.719	12
-35.4018	39.1875	6
-47.4649	-27.9349	2
-27.0499	-58.2132	4
-77.6737	-5.66121	3
27.2705	14.611	8
2.52973	25.4614	13
-60.8772	34.1429	1
0.273568	-27.938	10
45.6236	-22.7227	11
5.95359	31.8847	15
30.7539	55.9522	13
18.1045	68.8452	13
67.3941	-8.73557	11
46.8871	-38.8679	11
5.12566	16.0967	9
12.2365	-68.9447	5
28.5391	4.02872	8
-44.2206	-26.8108	2
13.4298	-73.3576	5
6.92333	-41.374	11
-1.03565	-19.1813	10
-70.9894	22.0681	1
19.5612	-33.1292	10
-54.014	-14.7077	3
-20.1699	59.9468	15
-21.3155	55.5669	15
-9.63524	77.3235	15
-59.4259	27.7752	1
49.3519	29.9581	12
-50.3499	-30.9272	2
31.5322	17.1563	8
26.2067	61.4326	13
-15.3646	55.2296	15
-69.3377	27.4731	1
52.5006	-24.4032	11
-50.3366	-34.0331	2
-53.9213	-51.9468	2
11.3666	-2.79873	7
44.3525	-36.8616	11
20.673	5.80507	8
6.42012	-27.2414	10
27.6006	61.9243	13
-37.2986	11.2394	0
-23.1366	-54.8781	4
57.7241	-32.5923	11
2.72215	-21.7658	10
18.0351	65.6355	13
-80.928	-14.9231	3
17.7186	47.9735	12
-7.26514	39.1806	13
1.08766	-18.0555	10
44.0167	-24.5027	11
26.3581	61.8973	15
3.84405	35.0854	13
-0.653811	15.1461	9
10.4729	-72.2403	5
-4.37972	41.993	13
-27.4415	-56.3413	4
-24.493	30.3612	6
45.7409	-37.7985	11
4.35378	35.6673	13
6.21634	20.2982	9
17.748	14.8969	8
1.49664	40.3255	13
-53.5305	-51.3886	2
-17.9964	74.0978	15
-21.674	-27.8704	14
38.1807	31.4592	12
36.4121	-2.38709	12
-19.5345	75.4556	15
-1.0215	13.0394	9
-2.72249	42.6284	13
-77.9412	-15.3965	3
-1.36797	15.0527	9
11.2595	-69.7452	5
-51.279	-26.1402	2
-41.6874	10.2585	0
-21.6217	55.5084	15
-20.1299	73.5187	15
-59.6896	34.947	1
23.5146	61.4769	15
-17.937	69.0632	15
-70.6415	0.198582	3
22.0341	59.8247	15
-30.1633	30.5565	6
49.5589	33.1857	12
16.8062	-14.1139	10
27.3917	8.11469	8
11.2363	-2.40897	7
2.31865	32.8466	15
42.9234	26.4141	12
47.2464	-29.2941	11
-16.287	-30.3665	14
13.7658	-72.3427	5
-28.1985	-53.555	4
25.1206	-34.3137	10
-50.3171	-13.4946	3
-51.1811	-26.576	2
-1.05999	14.2903	9
16.6403	56.428	13
-20.2524	-31.7988	14
44.1331	-23.8672	11
-20.1548	59.9468	15
-71.2186	23.0128	1
2.90958	-25.1918	10
-17.6666	5.58802	0
-39.7737	39.1324	6
19.1072	-31.1131	10
50.4162	19.6011	12
-18.7733	-1.15358	0
17.417	57.4167	13
37.1801	-1.09975	12
61.7469	-14.3166	11
47.6165	21.5807	12
6.6999	-27.3152	10
50.9186	-20.5086	11
-15.2885	59.4159	15
-21.7552	57.8701	15
15.9736	-3.53816	7
7.09948	-43.2628	11
-18.9876	-0.227371	0
3.21205	31.5228	13
60.6707	29.3305	12
-43.6313	-27.4562	2
-49.1411	-24.4454	2
39.2834	19.2149	12
-24.5118	30.484	6
49.9923	-29.0978	11
33.8146	-43.9361	14
41.1354	25.4784	12
-79.8842	-16.3867	3
24.5285	68.5439	15
30.7327	-42.2589	14
19.6791	-33.2037	10
-3.31853	-14.4976	10
67.3606	-10.5596	11
1.16815	-21.1109	10
46.4431	-39.7555	11
32.5164	56.3424	13
-18.4987	-29.7305	14
-21.6943	-0.754268	0
67.8643	-23.5277	11
-16.4862	-0.496709	0
57.3156	-22.9643	11
-23.2384	-57.3814	4
33.6165	-42.1397	14
-39.2467	11.182	0
43.2619	29.9943	12
-13.5291	55.744	15
-22.0303	-31.1475	14
-0.91625	-27.5591	10
42.1743	-20.8847	11
20.9078	-34.3271	10
24.48	67.6099	15
52.4605	-21.6061	11
-54.3912	-51.2835	2
48.4463	-31.2435	11
-22.4814	1.98939	0
-71.4414	2.85666	3
13.9924	42.6994	12
23.4854	-35.5106	10
-55.5946	-52.949	2
6.94247	-23.5467	10
-26.5803	30.839	6
56.1833	28.909	12
11.1258	-69.1767	5
11.342	-73.4598	5
-37.4163	39.0947	6
-3.58298	31.2041	13
-12.1946	77.1358	15
16.9545	-13.1689	10
38.2529	-0.310834	12
-15.6175	-50.7631	4
-15.9241	-0.544981	0
64.8162	-17.1845	14
14.7449	-20.5777	10
-0.063735	23.2319	13
61.2167	-15.3902	11
70.235	-22.3682	11
-67.1373	22.0716	1
-2.40656	-36.9762	14
-12.0154	78.5845	15
15.5121	47.6057	12
-73.8495	21.2272	1
-0.464243	-34.0644	14
12.2593	-13.3475	10
10.9645	-73.6265	5
-2.09487	-34.6901	14
64.288	-6.44556	10
20.0729	-29.9597	10
-73.6116	22.2259	1
29.5887	13.7462	8
-70.6831	-0.0389373	3
-31.9589	35.4074	6
-50.1424	-34.256	2
48.1219	20.0803	12
-11.5309	35.8531	13
-24.2831	-57.6485	4
18.0658	45.0906	12
14.3871	57.1067	13
-44.6373	-32.8029	2
30.2453	-9.56013	11
56.3446	27.1876	12
-80.0986	-15.7118	3
-50.5177	-7.8506	3
31.4637	16.8866	8
2.88732	13.2216	9
21.5904	-36.4892	10
-0.163142	-29.0491	10
15.8951	44.8435	12
68.7878	-21.578	11
34.2065	-43.084	14
-20.8084	3.4916	0
-13.9132	80.0126	15
[truncated: 1,891 more rows]

## Sheet: Fig. 2f
Dim1	Dim2	Label
49.2873	1.44016	11
-34.3431	52.8364	12
4.06239	-33.0851	5
6.38849	-75.09	3
-39.6088	-1.29928	13
-45.6387	-33.1518	6
56.1211	-49.2281	2
-34.6132	10.2208	13
14.4422	-58.1303	3
-11.3498	26.7014	12
6.51739	-31.5053	5
27.036	-8.97996	4
48.5196	-33.7348	2
22.5948	-18.4745	4
-79.9157	11.2576	15
-1.86455	-38.3963	5
-42.0194	4.7598	13
58.0734	-2.42595	11
49.762	6.61015	11
29.5612	-17.4904	4
4.97846	-5.77915	7
45.7955	-39.5242	2
24.0317	-18.6049	4
-48.3872	-38.9288	6
14.0187	18.1921	8
60.245	32.1528	14
21.0761	18.5446	8
-65.6196	-9.77016	13
-32.0495	-58.7912	1
-4.87358	10.7258	9
-16.7203	31.7041	12
51.2471	-42.7639	2
-9.73335	-16.374	0
60.2518	-0.0167656	11
-52.0229	-39.5108	6
13.4937	19.4807	8
-68.8315	18.971	15
-28.2183	40.8843	12
40.4353	-42.8537	2
37.5801	50.8692	14
-34.8836	11.0349	13
3.22171	-63.9726	3
-30.7124	40.1315	12
-44.7871	-4.37636	13
-15.9592	-21.7546	0
37.2143	49.9331	14
-53.6032	1.26912	13
23.3708	-19.3375	4
46.2331	-46.0334	2
35.8375	43.9241	14
-40.3838	-30.4988	6
-41.0301	-31.8487	6
47.5966	-39.574	2
71.2678	-7.53515	11
54.8184	4.63462	11
18.958	18.1874	8
11.982	-68.7122	3
-42.3141	-5.92365	13
45.7352	8.88977	11
-54.6823	-0.81196	13
46.5703	6.89841	11
-20.7051	-20.5693	0
-26.4881	-65.73	1
51.9985	7.5514	11
1.43682	59.3397	10
-21.0994	-63.3343	1
43.8103	39.9002	14
-35.8361	49.6929	12
-8.08228	-17.4737	0
10.0862	-68.9643	3
8.13859	-31.6242	5
-5.21882	-42.4597	5
5.86014	-3.96892	7
-42.5677	-2.61694	13
-1.65296	-38.1794	5
-29.2517	-65.3023	1
24.6193	-16.9259	4
-32.8751	51.1507	12
-18.6394	50.7878	12
39.17	49.2624	14
1.96516	-64.8486	3
-18.3057	-14.8532	0
1.21077	69.8196	10
52.5941	-42.285	2
-15.6349	-25.9554	0
-31.9661	1.95482	13
-49.135	-3.70304	13
-71.6599	-13.2075	15
-4.74678	11.6709	9
-78.9361	11.5905	15
-9.07692	10.7745	9
-17.4461	35.7729	12
-9.6109	-16.5541	0
10.2208	69.175	10
-75.7786	4.11197	15
-18.7152	27.6213	12
-29.4177	-65.9022	1
-4.03123	-40.8182	5
-67.8955	-18.3837	15
-30.5914	48.84	12
-17.0217	30.1759	12
21.0772	21.264	8
-31.639	50.8766	12
56.7423	27.5025	11
-18.1221	-15.4682	0
8.63176	-30.8992	5
-11.0144	-12.4306	0
-14.3302	-24.533	0
60.2591	31.9202	14
-48.0064	-38.6793	6
-4.04368	12.1524	9
-80.274	10.3616	15
-43.8089	-35.3483	6
50.279	-48.685	2
-18.0313	27.9955	12
64.124	-4.20644	11
-19.5424	-18.3836	0
-3.85061	12.8989	9
11.4356	-0.575294	7
-8.5569	-16.6302	0
-8.83921	12.4672	9
-49.9949	-4.16998	13
63.434	22.1528	11
3.20059	62.1894	10
60.1564	28.0675	11
-28.5616	42.3652	12
13.4868	78.3501	10
10.7816	-66.3823	3
-41.0317	-0.536518	13
-70.8727	-17.3377	15
31.8625	41.2742	14
24.1595	23.1692	8
-50.8396	-38.5243	6
45.7984	-39.5282	2
39.2551	51.2465	14
7.52538	76.3815	10
0.787519	-65.707	3
49.3258	9.24869	11
54.6624	1.30936	11
57.1509	-2.17621	11
-76.8757	7.03465	15
68.7659	-11.7607	11
58.1738	0.0286562	11
-24.1762	-57.3328	1
-17.6998	-14.5474	0
1.96049	-36.7361	5
-0.697021	-65.0203	3
19.2458	22.1067	8
1.467	70.5124	10
16.1339	20.8834	8
-31.0962	4.3345	13
-77.1304	7.48331	15
20.6001	19.1009	8
7.32559	0.73228	7
47.2052	3.15638	11
15.6366	-63.5075	3
37.2675	46.8788	14
1.62469	60.7369	10
-8.73301	12.4711	9
-75.0131	4.17445	15
4.21772	51.0641	10
9.81366	-30.4208	5
5.81077	47.4828	10
44.0402	39.6216	14
9.38092	47.8073	10
-24.5625	-57.337	1
53.6876	5.06011	11
51.6644	12.976	11
-4.33438	13.5818	9
-13.2759	30.602	12
7.22239	57.238	10
-46.6317	-1.15104	13
32.2374	40.7375	14
-30.6029	36.5602	12
-36.4875	12.4997	13
59.8222	-9.10161	11
59.8245	-9.10344	11
57.3829	26.5091	14
-24.871	-20.2436	0
34.3835	42.469	14
63.5166	22.0568	11
75.8018	-13.4202	11
-67.1636	20.2315	15
57.2474	27.0328	11
-54.5281	27.9005	15
5.06262	-0.888545	7
45.6885	-52.4602	2
45.5398	-52.0454	2
-7.14471	-16.1543	0
-44.3147	-34.1964	6
-10.1463	11.2291	9
51.8903	-44.2527	2
25.5396	-13.5157	4
59.4045	0.027712	11
11.6943	-74.536	3
-23.3584	-70.559	1
44.1174	8.2493	11
-18.2784	-20.1815	0
39.3062	-42.1589	2
-70.725	-17.8565	13
4.58513	-3.41122	7
-27.933	47.1036	12
-65.5171	21.638	15
0.514374	69.9716	10
-31.3115	-59.5325	1
10.6521	-60.518	3
15.7258	-63.5754	3
7.93301	-4.15619	7
-65.6549	-6.11452	13
9.65845	48.2707	10
6.24131	-30.851	5
48.2496	-43.364	2
4.57513	-76.4351	3
45.6824	-52.4618	2
-54.502	27.7196	15
13.8203	20.6294	8
-67.5261	-17.3937	13
-51.724	-41.8315	6
-26.489	-65.7287	1
42.4602	8.27255	11
-66.6566	22.2901	15
44.8485	-37.5088	2
31.1842	42.6525	14
-43.882	-35.3458	6
-55.4108	29.049	15
17.3878	-58.6178	3
9.87867	-1.52127	7
-41.1725	-5.61418	13
-68.8221	19.0354	15
23.9972	-19.4752	4
54.6878	13.6508	11
8.85764	-57.743	3
-27.0246	51.4235	12
6.22329	77.0722	10
-0.791507	-38.1113	5
27.0572	-9.80662	4
5.57104	46.7134	10
13.1776	-64.9972	3
48.2493	-43.3639	2
5.50147	-3.99866	7
-68.6998	20.5994	15
11.6109	-74.6065	3
34.1825	42.6775	14
-19.9612	52.1401	12
8.54054	64.3282	10
-5.80571	-39.6042	5
-33.0915	4.17982	13
27.7291	-8.8879	4
-23.3824	-16.7819	0
55.3905	10.9103	11
33.3177	41.3363	14
52.064	1.23971	11
46.5771	7.8699	11
39.1547	49.2615	14
-32.942	48.278	12
-35.4233	47.9251	12
34.7846	42.9343	14
31.8849	41.3683	14
-32.7369	50.2722	12
8.6213	-4.46317	7
-13.3579	-21.4589	0
21.0748	21.2671	8
-33.4626	5.37209	13
8.34495	-69.1483	3
-15.4539	36.2183	12
8.34483	-69.1484	3
41.9839	41.7052	14
-0.76816	69.2436	10
-3.51642	-38.7224	5
8.28392	-72.881	3
69.0953	-9.98178	11
8.65776	63.3818	10
27.1814	-10.2113	4
51.8843	-44.2284	2
-21.398	-59.5375	1
12.646	-61.6934	3
22.0388	-16.8413	4
0.611396	70.5272	10
42.8674	10.8895	11
-29.5523	-64.5951	1
-13.8546	27.0603	12
12.6325	-61.647	3
-71.6859	0.811392	15
-11.8095	29.0231	12
-21.9636	37.0755	12
39.3803	48.6205	14
57.132	32.1004	14
3.92977	60.8194	10
-27.5586	35.3237	12
-31.9021	51.1437	12
-20.0003	26.8659	12
-49.7671	-3.60453	13
-5.83038	9.15513	9
-70.1714	-13.0867	13
41.8219	-39.3707	2
-8.55723	-16.6303	0
51.6491	-50.5875	2
63.2868	21.9223	11
-39.9911	-0.929921	13
-5.33065	12.8317	9
35.1605	45.0042	14
46.2257	-46.0348	2
44.8196	40.6264	14
-67.1815	20.239	15
-47.9983	-0.0529493	13
58.2836	5.01157	11
10.1264	76.6936	10
9.34873	-63.1414	3
-5.6854	12.1635	9
63.1552	-4.8559	11
58.2179	0.0169284	11
-19.9038	51.6602	12
-65.8603	20.9126	15
-31.77	-59.0548	1
-13.3937	-18.2703	0
11.6069	-58.33	3
-22.9155	-19.7941	0
-20.1404	36.305	12
-63.1816	-4.83694	15
-25.4063	36.7418	12
-52.0468	-39.4872	6
15.703	22.4789	8
-40.2002	-35.8718	6
-34.7252	3.57464	13
27.7039	-18.917	4
46.2136	40.424	14
-36.3699	8.61715	13
-32.0844	51.4897	12
-74.987	13.6403	15
-22.9524	42.1402	12
-19.9552	-62.5396	1
58.7178	33.5426	14
25.5306	23.3463	8
-31.3646	4.32202	13
63.0841	20.4654	11
-20.599	34.8981	12
-23.563	-59.2223	1
57.6904	30.75	14
67.1869	-6.23522	11
-4.393	12.8032	9
7.13992	75.981	10
0.59776	-66.731	3
42.6838	8.68078	11
8.90726	52.437	10
6.77927	1.19669	7
32.2374	40.7375	14
-32.1738	9.84876	13
-35.41	4.88758	13
-50.5239	-41.5779	6
-49.9986	-4.13619	13
13.3771	23.0006	8
-34.1636	10.0909	13
-18.8929	50.8067	12
-24.1767	-57.3289	1
-48.4206	-2.00621	13
-25.7457	-64.9217	1
0.892914	60.9875	10
-9.24065	10.7311	9
-79.4501	12.3582	15
58.2508	26.7434	11
4.00717	-29.1244	5
61.2115	3.628	11
-15.9204	49.0134	12
-16.8973	-11.8458	0
14.2991	-56.2759	3
-0.601903	-65.5858	3
25.4966	26.0689	8
13.0337	-67.7383	3
-77.3873	12.0884	15
17.4818	-65.9741	3
-27.3387	39.7526	12
34.3633	42.8022	14
9.81952	50.4853	10
48.2511	-43.3671	2
61.5216	23.2661	11
57.3605	26.5358	11
57.0142	-49.4513	2
35.8375	43.9241	14
7.69682	57.6066	10
-71.7371	0.89607	15
-30.9209	34.9377	12
-36.7607	8.84042	13
-18.0904	32.3806	12
-22.4875	34.8515	12
60.0782	1.17667	11
74.3708	-13.6915	11
-16.2626	33.6242	12
51.8903	-44.2527	2
10.0786	-68.9433	3
1.24882	-38.4037	5
6.3887	-75.09	3
13.1157	75.0655	10
25.4866	26.0778	8
5.43902	-5.07035	7
-42.9162	-2.49156	13
-20.2687	-14.8116	0
42.673	8.49566	11
63.1541	20.5919	11
23.652	25.5623	8
12.7976	70.2633	10
53.6211	-41.9342	2
69.1873	-10.0214	11
46.0164	-37.9673	2
-26.3783	32.5537	12
-6.48703	-40.0807	5
-38.7365	7.81017	13
-54.9809	31.2318	15
-26.5381	-66.8421	1
13.0162	19.4582	8
0.61506	-38.2922	5
-11.3498	26.7014	12
56.9357	26.7028	11
5.66104	64.0539	10
49.6908	10.5621	11
-43.9049	-0.0253276	13
-35.8361	49.6929	12
-20.1334	-15.4558	0
-20.8723	-64.711	1
-70.5578	-14.4759	15
-38.2704	5.75456	13
23.4113	-17.4821	4
-19.3712	32.4457	12
-43.9353	4.78038	13
63.2095	-8.96103	11
3.29014	-34.1602	5
-19.9937	-15.3576	0
-76.5006	9.54228	15
-18.0905	32.3807	12
-38.7474	7.63916	13
-25.5857	-65.6191	1
-80.1881	12.4041	15
-29.7744	42.178	12
5.08066	-5.00709	7
-11.5782	-12.616	0
-77.1653	7.27409	15
-77.985	10.356	15
-39.1954	6.17464	13
-18.0309	39.6358	12
48.5078	-33.7303	2
27.0923	-13.0803	4
16.1829	20.8513	8
-21.0763	50.2361	12
-50.2951	1.70335	13
-27.6548	40.7838	12
-77.4037	9.13118	15
3.35499	-31.25	5
6.14493	50.7593	10
-23.4671	-61.8166	1
56.1174	-49.2185	2
2.96397	-68.2535	3
-23.1705	34.7053	12
-55.7809	28.396	15
27.688	-6.65709	4
-19.2698	35.8881	12
8.34517	-69.1481	3
-22.2938	39.6299	12
17.6727	-60.7426	3
-30.6921	40.1624	12
-25.7076	38.5633	12
52.6491	2.46812	11
59.4051	32.0697	14
35.8844	50.581	14
-27.7893	40.9462	12
-3.5715	11.9012	9
55.8845	-49.2206	2
-30.1488	-58.4258	1
57.3829	26.5091	14
-25.0316	-67.2306	1
-25.4804	36.5758	12
-28.5838	42.5656	12
-37.1181	48.7224	12
4.9852	-30.3182	5
9.60115	-61.6442	3
-36.3914	9.47874	13
5.46631	-30.4645	5
-70.978	-0.0698844	15
69.718	-11.2054	11
-49.089	-1.16392	13
-32.4031	-56.7232	1
54.6879	13.6466	11
-22.0427	48.3464	12
5.97031	51.734	10
-66.517	22.1779	15
-27.8109	43.8848	12
-20.1186	-62.1108	1
7.03821	0.667073	7
-16.3245	33.4256	12
-60.0516	-3.01735	13
-23.536	35.6595	12
-32.2597	-55.3197	1
-30.2334	40.1127	12
2.40682	61.679	10
11.1979	21.8832	8
-50.9618	3.8416	13
-33.3561	4.84843	13
-5.57974	12.8621	9
10.377	-60.8784	3
-5.80656	-39.613	5
-22.9847	-65.4921	1
13.2067	-71.4466	3
48.2487	-43.3635	2
11.4595	1.6403	7
-44.1512	-36.0206	6
11.6048	-74.5921	3
7.17166	-29.7017	5
10.646	-73.8588	3
7.21498	-65.4953	3
-27.272	40.7105	12
-15.4237	36.4432	12
-12.9047	27.4866	12
-16.328	-17.7109	0
4.84141	-5.03346	7
10.9778	76.0583	10
-48.0024	-0.123095	13
57.1882	-2.20105	11
13.0316	-67.7385	3
-17.4411	29.4356	12
-5.54698	-42.0618	5
33.7682	40.6749	14
-50.6213	-41.4449	6
49.2076	1.51443	11
-67.8873	-18.3806	13
8.28657	1.17159	7
-10.1884	11.1878	9
27.6059	-7.21709	4
10.1373	-60.7325	3
37.869	46.2232	14
-17.0421	-15.1546	0
-55.8661	28.7985	15
69.5917	-11.0778	11
5.95321	-3.77198	7
49.5695	9.27042	11
-15.6271	-25.9549	0
-17.7176	33.5413	12
-79.4495	12.3579	15
57.0497	-2.08096	11
46.3579	-52.1001	2
-55.0432	31.4446	15
6.18737	64.0775	10
-16.7548	-12.0365	0
-36.8047	8.70083	13
5.8804	-5.64367	7
6.89655	72.8681	10
-7.00853	8.29871	9
-26.2809	-57.796	1
2.42158	-65.2254	3
-16.1046	-18.5266	0
52.5489	2.37696	11
-22.5484	49.6805	12
18.9587	18.1835	8
7.8783	-4.57162	7
57.3766	27.9278	11
-65.8962	20.9465	15
18.6572	-60.1593	3
-30.7168	-57.8179	1
-68.0339	-4.51461	15
48.2497	-43.3668	2
-10.3445	-12.1807	0
23.3708	-19.3382	4
60.1929	0.746447	11
22.8596	-19.5112	4
-48.045	-1.44283	13
58.0262	-0.189948	11
5.59291	-28.3896	5
14.1165	75.715	10
49.3662	1.04664	11
46.3607	-52.0812	2
9.08186	73.3254	10
4.36302	-3.42335	7
18.2734	23.3177	8
-33.5	53.0645	12
-21.4881	44.2913	12
-68.352	20.4033	15
-44.3731	-34.1902	6
-41.3393	7.79632	13
-6.73033	-39.8492	5
-19.9383	36.4407	12
60.674	32.1566	11
13.8219	20.6039	8
-26.9913	-67.3932	1
-0.884009	-38.2655	5
-20.8123	-13.4134	0
-41.0666	-31.8052	6
7.76112	-73.9203	3
11.6418	-58.3188	3
54.8188	4.63474	11
56.1249	-50.2691	2
52.5488	2.37692	11
10.8127	-74.5574	3
29.8146	-17.6071	4
-14.4405	34.4106	12
-42.3758	-35.5456	6
4.67119	-65.8497	3
27.6837	-9.74869	4
60.4889	31.9017	14
-52.1449	2.76148	13
-69.9712	-15.478	13
-50.2674	-40.1205	6
22.8085	25.4154	8
-44.2254	-36.0242	6
-74.8486	4.12513	15
9.61797	-59.7295	3
48.0723	12.6786	11
-10.6503	-16.1461	0
-30.764	4.12484	13
-8.2247	8.57859	9
-30.3879	34.7046	12
15.1733	19.9139	8
-54.5143	27.6709	15
37.0131	48.2784	14
-43.3326	0.422691	13
-49.975	-4.06627	13
-24.7892	39.468	12
23.6631	25.5708	8
-65.6822	-5.79365	15
37.5039	47.8305	14
52.9747	-40.3147	2
-3.83635	11.5667	9
-18.071	39.6791	12
0.645837	-66.8286	3
2.28192	-66.3227	3
16.2429	-63.5369	3
28.4673	-9.4949	4
57.8276	3.30477	11
11.9372	-0.583593	7
-8.2404	6.90068	9
51.6619	12.9775	11
29.5746	-7.03821	4
-31.3564	5.10407	13
5.34683	-29.0507	5
-28.89	49.6744	12
31.8898	41.37	14
55.6465	-0.322526	11
13.0134	19.4536	8
7.56357	74.7136	10
16.1397	20.8807	8
-54.0765	29.4118	15
4.64645	-30.6941	5
5.14489	-3.22926	7
10.5139	-54.2405	3
-35.705	3.90962	13
44.0763	-42.8643	2
-30.7222	3.86669	13
49.7506	10.7604	11
-18.7213	-14.9735	0
-17.2289	25.6736	12
-43.0929	2.90745	13
-20.1485	36.2705	12
46.0152	-37.9672	2
-22.868	-14.548	0
-25.7447	31.3442	12
71.2542	-7.6555	11
4.30876	51.4521	10
46.3155	6.71807	11
-28.0786	39.2402	12
-80.4051	11.0063	15
63.353	-8.35768	11
-49.5489	-4.33042	13
-48.7469	-38.464	6
11.9987	-1.53983	7
36.3812	49.4682	14
-18.9218	-20.3546	0
-43.4353	-32.1143	6
-79.633	10.0869	15
24.9146	-18.3059	4
51.248	-42.7628	2
35.0178	41.3002	14
16.6951	-62.9451	3
-40.2289	-32.512	6
-40.6822	-2.85036	13
26.5023	-6.37172	4
-49.5797	-41.0996	6
26.1807	-15.4743	4
-22.1532	40.9747	12
16.5595	24.3266	8
-43.2802	0.458757	13
-32.2246	8.82554	13
23.3642	22.5814	8
2.0755	-68.4681	3
11.9769	73.1169	10
-17.7196	46.2409	12
-48.54	-39.0561	6
-50.9298	-38.4952	6
39.4798	50.9834	14
-65.1355	-5.372	13
11.82	-62.5149	3
60.3055	0.641189	11
10.7666	-54.4791	3
74.7243	-13.8607	11
40.0596	-41.1561	2
-66.3018	-9.40159	13
36.0926	44.8305	14
6.39368	77.0353	10
8.53584	-5.82937	7
22.2745	-19.4596	4
-15.8067	-13.3249	0
-17.8501	37.0837	12
-60.309	-3.26593	13
-34.844	11.1016	13
-5.68494	-41.7063	5
44.854	-37.3992	2
-26.9887	51.5656	12
63.6824	20.8606	11
60.1087	28.2705	14
74.8316	-13.5878	11
-17.8396	37.1572	12
-19.0798	50.779	12
26.1926	24.0765	8
-0.567966	-65.6981	3
43.8598	39.8293	14
8.85624	73.1234	10
-15.3509	-20.7405	0
-0.675987	-35.9865	5
-13.7492	34.2596	12
1.28919	-66.8275	3
-45.0463	1.52563	13
56.1209	-49.2282	2
-25.5855	-65.6188	1
-28.109	-60.1077	1
-18.1869	36.3992	12
5.90262	76.3401	10
-40.2552	-32.5476	6
-10.2556	-17.6194	0
-40.8331	7.4851	13
-42.7175	-5.47987	13
2.96416	-68.2547	3
-17.4548	-15.3293	0
53.3198	-37.6012	2
60.0481	-3.79437	11
1.44385	-65.2863	3
-34.7444	3.60501	13
5.1541	50.6951	10
-38.624	8.12908	13
8.79497	73.1274	10
-28.94	49.6036	12
9.55903	50.411	10
-15.6544	-19.9827	0
-8.21003	8.58332	9
-78.5347	11.4795	15
-20.8576	48.9056	12
75.8775	-13.299	11
45.5106	39.1907	14
60.282	31.8701	11
45.687	-52.4606	2
-10.2571	-17.625	0
-43.1607	2.67162	13
19.2682	22.1218	8
2.60337	-30.7142	5
-22.391	39.9579	12
-48.9906	-38.4561	6
-23.3852	-16.7356	0
10.7815	-66.3949	3
-22.4844	34.8117	12
47.4577	-39.5366	2
-28.1341	39.2356	12
24.4611	27.3161	8
-11.0296	-16.0491	0
-38.6957	6.22795	13
-20.1623	-63.3217	1
54.9605	27.6178	11
-31.1972	5.40242	13
-19.7097	-61.9275	1
-54.4015	27.7049	15
51.6114	-49.9797	2
-70.3669	-15.4942	15
-41.7559	2.02531	13
-77.4117	9.22908	15
10.6447	-73.8591	3
-33.6374	5.23488	13
4.59325	-65.8876	3
-45.9556	6.8397	13
29.381	-12.2121	4
52.0406	-1.42231	11
64.521	-6.86726	11
-20.9198	-63.3112	1
-9.02285	10.2347	9
-39.5421	-1.48075	13
27.6837	-9.74869	4
56.132	-50.2766	2
-29.5523	-64.5951	1
48.5196	-33.7349	2
53.7921	-2.81952	11
-22.5474	49.7187	12
-30.568	4.08341	13
-22.0544	42.2828	12
-24.4081	-58.8083	1
60.163	2.05787	11
65.0805	-2.103	11
-53.5201	4.34901	13
-6.67525	9.08447	9
56.8102	33.1174	11
-32.1586	4.45705	13
-40.7469	-5.20261	13
58.2744	5.06598	11
-16.9936	52.5727	12
29.3787	-12.1698	4
-0.777601	69.2877	10
-6.12887	-39.358	5
4.73275	-30.078	5
-25.5856	-65.6189	1
-1.49954	-37.4156	5
-28.2498	40.9432	12
57.5661	32.643	11
59.5025	31.5416	14
21.2302	19.7729	8
15.5459	-64.6169	3
46.2564	10.8372	11
-46.5958	6.90991	13
-21.3994	45.3952	12
60.5431	25.1856	11
-79.2394	7.27811	15
7.15385	74.9053	10
6.24943	68.0044	10
-43.0712	3.12952	13
-3.96521	13.0696	9
-26.3035	-57.675	1
-70.7902	-18.2942	15
66.5366	-8.45094	11
11.3564	69.3541	10
41.9398	41.7313	14
-37.1644	48.7043	12
45.2766	38.8136	14
41.9781	-37.0961	2
-16.2081	27.0438	12
28.9503	-13.0293	4
7.20109	-65.4931	3
10.8621	78.9826	10
-25.5839	38.6834	12
15.6638	-63.5637	3
56.0063	-2.28173	11
-48.4269	-39.0431	6
13.484	19.4755	8
-7.07769	8.11087	9
37.144	51.2359	14
-28.9707	42.3065	12
-66.4948	23.1821	15
25.4896	23.3217	8
62.9606	20.5571	14
-42.2257	-32.4008	6
14.7189	-65.0384	3
10.517	-54.2444	3
-78.3077	5.67054	15
9.71523	-30.8014	5
-1.83783	-38.2143	5
-34.604	51.6773	12
-40.0983	-35.9121	6
-30.9166	34.9283	12
-24.9212	-19.923	0
12.4312	23.1255	8
12.1201	-0.587917	7
-21.4808	-13.4281	0
-15.8285	39.9639	12
25.1326	20.9938	8
49.8844	-47.5956	2
42.0174	-39.2838	2
10.0388	-70.0395	3
-34.5975	51.6852	12
0.196115	-39.2276	5
-17.3336	-8.2063	0
8.36175	64.2423	10
56.5229	-49.4646	2
0.867712	-36.3715	5
-29.8332	42.8394	12
-22.5327	-19.2893	0
-44.7946	1.59239	13
51.9292	7.57166	11
-3.87554	11.667	9
-35.6468	49.6274	12
49.8528	-38.479	2
64.5144	-6.85938	11
51.8816	-44.2251	2
-32.2328	50.64	12
-2.25398	-36.5562	5
4.47604	48.9326	10
-63.7877	-3.90424	15
10.0682	64.0826	10
-16.3314	-17.7197	0
8.26058	-31.5098	5
47.2794	4.18007	11
-75.0915	10.7767	15
-53.8229	1.10472	13
27.0008	-6.6675	4
-30.7026	-57.8056	1
0.513561	70.0177	10
39.2842	-42.0341	2
-44.8007	-4.48786	13
49.4697	-34.6962	2
70.8052	-10.9235	11
-22.9972	-61.7828	1
-20.7837	-17.9579	0
8.80285	60.8481	10
-11.2997	26.8153	12
-28.1238	-60.2064	1
9.44304	72.054	10
-77.779	8.67477	15
-75.6936	4.64757	15
-23.9418	35.1136	12
-49.229	-35.2615	6
4.3933	-66.353	3
-10.9504	-12.4174	0
-15.7096	34.5416	12
16.6566	-61.3914	3
-22.2784	36.4801	12
61.5224	23.2622	14
-18.0393	-14.884	0
11.9125	-67.6699	3
-4.71661	11.6545	9
5.46631	-30.4645	5
6.41842	75.8341	10
-6.3863	10.6634	9
-71.3018	-0.0609851	15
15.6375	-64.6322	3
8.70951	63.2583	10
-42.2886	-37.6772	6
-1.30047	-40.2203	5
6.53104	51.1956	10
-31.1367	5.03882	13
5.24546	-31.0837	5
64.6643	-6.15249	11
-18.2291	-12.6847	0
5.59795	64.0056	10
16.5471	-61.4778	3
-23.3385	-16.7688	0
4.83741	-3.21627	7
7.76118	-73.9203	3
-10.4894	-17.0627	0
10.9178	68.1663	10
56.033	-4.14407	11
4.836	-76.7263	3
44.1482	8.25334	11
-22.8481	-19.7803	0
-69.7308	-17.5186	15
23.8045	-14.8854	4
2.35571	58.8251	10
33.4278	43.6284	14
-19.7266	-14.5217	0
56.4125	33.6944	14
5.85543	51.672	10
-17.0068	52.5686	12
-7.06026	-39.9217	5
-52.0606	-0.21144	13
-18.0829	32.3848	12
10.0815	72.9314	10
-3.37705	13.2078	9
-4.37665	-41.9957	5
28.9496	-12.9947	4
-55.524	28.2501	15
48.0967	-36.6841	2
52.7451	8.32441	11
70.8143	-10.8399	11
61.7274	23.0239	11
-5.32329	10.6171	9
45.5395	-45.0134	2
49.718	6.54428	11
58.892	1.08899	11
6.13824	50.8596	10
-70.7665	-0.139258	15
-43.7185	5.67592	13
71.2541	-7.65527	11
27.0978	-7.75381	4
-70.2505	-14.4662	15
-0.519304	-37.1971	5
61.5398	23.2527	11
-48.1831	-0.311328	13
57.2769	26.9968	14
20.5884	19.0964	8
56.0352	-4.27235	11
-15.2554	28.1279	12
10.7316	20.3287	8
-18.4844	35.1587	12
-22.4333	-15.5954	0
-46.2452	-38.2105	6
-47.7319	-36.8116	6
59.3994	31.1644	14
10.377	-60.8777	3
-17.9378	31.6978	12
-69.1142	-15.2881	15
-71.6864	0.800894	15
45.2515	38.2784	14
-5.3684	12.0019	9
47.1515	40.1913	14
-46.3797	6.79887	13
27.1671	-16.9805	4
-32.3508	49.6807	12
-68.9849	-15.366	13
-10.0058	28.158	12
44.375	-39.0199	2
48.514	2.56449	11
-29.5523	-64.5951	1
-0.283005	-65.3976	3
10.5179	-54.244	3
48.0797	-39.8572	2
70.7809	-12.0072	11
8.78826	60.897	10
-10.6863	-12.3855	0
64.675	-6.14287	11
1.22191	-65.1278	3
10.515	-54.2413	3
38.2161	45.8807	14
-49.3562	-41.0843	6
58.6907	28.8232	14
10.6358	0.178864	7
-19.2887	-18.3886	0
8.10644	49.4352	10
-68.2337	20.2222	15
10.7948	68.3169	10
6.29365	-75.1039	3
-35.6647	4.89482	13
-63.0337	-4.83007	15
-55.4791	27.3671	15
0.394568	59.7427	10
27.6213	-18.7992	4
-44.0253	0.138432	13
39.3147	-42.0882	2
-30.4727	42.39	12
-17.4358	-21.7101	0
-63.5242	22.4948	15
48.5074	-33.7304	2
-6.44629	11.2813	9
-78.8041	12.1182	15
27.7568	-9.35786	4
49.7503	10.7629	11
-67.1591	20.2155	15
6.40983	-75.0756	3
-27.7066	51.9235	12
-17.9799	27.9919	12
21.0344	21.2707	8
66.5693	-6.51104	11
51.4895	-49.5577	2
-54.7398	29.5533	15
2.17959	59.2479	10
-22.5824	-15.7279	0
0.849206	60.9903	10
-4.44579	-39.3154	5
-40.5635	-32.6052	6
-32.2642	-55.3949	1
16.2429	-63.5369	3
-71.6526	0.769537	15
-22.7471	34.8218	12
-70.5052	-18.2542	15
14.2406	-56.3579	3
-41.2075	-34.5466	6
16.9465	-61.4812	3
0.00580716	-32.4651	5
-6.6797	-40.4939	5
-5.81237	9.16542	9
-8.37308	-17.3933	0
-19.4144	-18.3929	0
9.44168	72.0158	10
17.4819	-65.975	3
-20.6095	34.909	12
56.9391	26.6574	14
-29.8367	42.9591	12
-39.1954	6.17478	13
13.9789	18.1984	8
-19.8352	49.0225	12
-34.5269	10.0712	13
65.0716	-2.10809	11
24.4526	-18.048	4
-18.5263	41.275	12
-15.9523	49.3149	12
-58.9694	25.9366	15
-69.675	-14.6922	13
24.1558	-17.4882	4
8.89186	-57.7188	3
12.6781	-63.7433	3
5.64516	-29.7205	5
-52.3983	-42.8555	6
-41.1725	-5.61418	13
46.3628	-52.0808	2
5.7152	-31.8274	5
-29.5523	-64.5951	1
46.2446	39.2971	14
-29.8629	-58.1168	1
43.5993	7.39431	11
13.359	19.5246	8
50.452	-41.7113	2
33.4446	43.6606	14
49.3304	-34.6488	2
-21.2266	-17.6113	0
-47.3852	-3.83129	13
-49.4847	-4.27284	13
11.913	-67.6705	3
-33.0431	1.71019	13
-33.7067	47.0748	12
-31.3071	49.7459	12
-69.8	-17.8276	13
11.9112	-67.67	3
58.9172	1.06184	11
-21.5306	-12.8111	0
-3.92772	12.1768	9
-79.1582	11.7277	15
55.2024	31.1762	14
8.37564	52.978	10
-3.51536	-38.7388	5
44.7643	-38.9929	2
12.3287	75.7277	10
-14.741	-21.5996	0
-13.2299	-18.3648	0
-26.9913	-67.3932	1
44.2031	39.1377	14
-4.9632	-41.7152	5
-7.05965	-39.9232	5
10.3048	-73.3102	3
-19.6117	-12.9567	0
-20.8212	-62.353	1
9.06974	48.7262	10
-18.8669	34.1537	12
-69.5364	-15.6065	15
74.6517	-13.5071	11
-25.4092	38.9776	12
-71.5318	-12.9713	15
-42.9065	-31.8898	6
27.036	-8.97995	4
-17.344	29.5391	12
-35.7209	4.35755	13
-5.94847	11.2226	9
-18.91	34.1049	12
-63.808	-3.91407	13
49.322	9.23717	11
65.9824	-5.13697	11
-55.524	28.2501	15
-10.3634	-16.2739	0
-23.1425	42.5006	12
4.14361	47.8486	10
10.0338	-63.6983	3
6.51702	51.1666	10
-47.4319	-38.6922	6
-17.2943	-8.21771	0
56.5491	-49.5108	2
1.24184	62.3294	10
-15.1949	48.0571	12
21.9671	23.3049	8
51.437	-47.6291	2
51.8816	-44.2251	2
69.7886	-11.0673	11
-6.6909	-40.5412	5
7.22252	57.2378	10
-22.6034	-17.1292	0
-13.7165	39.362	12
12.4413	23.1118	8
-33.4556	49.7072	12
-7.00853	8.29871	9
-26.2071	-67.0637	1
40.1665	42.4149	14
-28.8512	50.0472	12
-54.0582	28.783	15
18.2336	-63.486	3
-44.9365	-36.5817	6
5.87362	-28.1908	5
-0.403783	-35.0115	5
48.6942	-47.791	2
-41.6161	-0.66874	13
-31.8443	49.6882	12
6.19043	76.2412	10
18.3134	-60.7261	3
45.5397	-45.0136	2
11.4356	-0.575294	7
-73.284	-15.3875	15
4.46118	52.6978	10
46.2324	-46.0327	2
0.735022	-65.874	3
12.1113	76.184	10
-13.047	-19.6334	0
27.067	-13.0817	4
25.6272	24.9889	8
-52.3677	1.8857	13
-66.2483	-6.31955	15
69.0871	-9.96565	11
-66.1677	-6.21265	15
22.0731	-17.354	4
56.0704	28.6988	11
21.0746	18.6213	8
37.2212	50.9059	14
9.51137	-0.0629179	7
49.3967	8.92059	11
6.10882	50.6241	10
8.50167	-5.72734	7
27.2071	-9.45614	4
-17.8854	-12.6781	0
64.1262	-4.20432	11
-17.909	41.0963	12
8.87534	-0.564266	7
-11.0501	-13.0319	0
-36.4189	8.75568	13
66.5083	-8.34141	11
-32.8595	2.45199	13
-14.7081	-21.695	0
-66.0827	-2.92337	15
28.3621	-9.81004	4
61.7262	23.0254	14
-23.2358	-70.5572	1
-32.0511	-58.7907	1
0.791714	-36.1244	5
8.60342	52.6647	10
1.11617	59.1364	10
-21.6852	-12.6223	0
-27.6046	-58.9671	1
8.77159	60.9044	10
-15.2054	48.0831	12
57.8592	0.530522	11
-79.6629	12.0991	15
-43.0925	3.16314	13
-70.4213	-14.672	13
66.6094	-7.33895	11
14.667	71.7048	10
42.824	10.7915	11
-17.616	40.0531	12
-30.1676	39.7203	12
-21.1782	49.9487	12
5.69808	74.2207	10
-16.8601	-12.0109	0
-20.0843	51.628	12
-69.844	-14.5738	15
8.88393	-0.503984	7
59.8542	25.3053	11
11.0012	75.1241	10
29.05	-6.57506	4
58.3156	-4.93335	11
61.8473	31.2707	11
-12.4659	31.4008	12
33.1516	41.5643	14
60.3459	27.8492	11
-20.892	-62.4488	1
46.3458	-36.085	2
-22.1308	41.9645	12
-23.9339	34.966	12
53.688	5.06106	11
46.6132	8.00434	11
-42.3789	-35.5479	6
36.8263	44.7881	14
-39.2039	6.10571	13
59.7321	2.31536	11
45.5417	-52.0533	2
-40.0087	-31.03	6
32.5921	43.7721	14
-33.7851	53.2429	12
24.1582	23.1862	8
10.4048	1.71714	7
-42.1366	-34.8139	6
-18.0099	-11.5394	0
-6.00312	-41.8558	5
-43.684	5.65255	13
24.4923	27.3034	8
10.8314	75.0532	10
-0.702886	69.2684	10
-17.7315	-13.7199	0
22.2638	21.464	8
31.2982	41.9621	14
-72.0232	-14.9773	15
6.63711	46.9985	10
-18.0693	39.4699	12
-47.2151	-39.7711	6
46.1177	-45.8687	2
54.6903	4.30596	11
-0.278059	-35.1226	5
-18.3247	41.2287	12
46.0054	39.6593	14
59.9625	30.6656	11
-28.9474	49.9378	12
4.96666	-76.7811	3
-67.5164	-17.416	13
63.7598	-9.18953	11
55.8953	-49.1442	2
3.63139	-31.7928	5
-40.5608	-32.579	6
6.83703	0.780362	7
30.307	-7.38332	4
27.725	-6.79773	4
-49.2488	-35.3212	6
13.2067	-71.4466	3
55.5383	-0.529999	11
26.7713	-8.21089	4
2.85563	-31.1707	5
-47.0767	-38.5188	6
54.0584	-39.3489	2
-46.2698	-38.1858	6
11.3697	-0.644402	7
18.8022	-60.7318	3
-22.4051	-61.8572	1
34.7216	42.4161	14
51.3329	-42.9166	2
40.1929	42.3974	14
18.3188	21.5205	8
26.481	-12.668	4
-20.2391	-14.8928	0
-48.2029	-1.18714	13
45.9464	-52.7071	2
53.8742	-39.2804	2
-41.857	10.3445	13
6.51236	46.2842	10
-80.0492	10.9196	15
10.507	-54.2355	3
-20.0121	-62.5999	1
-76.028	4.45401	15
52.7947	8.51323	11
-8.22864	-15.694	0
45.4789	-44.9411	2
-20.2584	-63.3975	1
69.1861	-12.1725	11
2.61664	-68.2767	3
11.5821	-75.5603	3
-3.82286	11.652	9
-2.99241	-37.4643	5
5.73654	-5.72499	7
2.99881	61.8056	10
2.40519	62.0774	10
37.6026	47.8932	14
65.5003	-2.41869	11
-65.5656	21.7115	15
5.00784	51.6626	10
-19.3082	33.5482	12
53.4657	-36.3382	2
-60.309	-3.26593	13
-0.569018	-65.6985	3
-63.8136	-3.73922	15
-17.2018	-12.8962	0
43.4619	7.08459	11
47.1355	3.2734	11
5.50917	63.6882	10
-74.9712	13.505	15
-19.089	51.7791	12
-28.0331	46.7692	12
-22.3653	39.5269	12
-19.3581	33.5223	12
2.6682	60.3761	10
10.0677	63.683	10
-10.7469	-16.9319	0
53.7319	-41.9179	2
6.52046	67.9482	10
53.3942	-50.6425	2
57.1817	32.0258	14
9.61748	48.3589	10
-40.6331	-31.3854	6
45.5324	-45.0196	2
1.04086	-39.1727	5
58.7213	31.8939	14
7.76092	-73.9204	3
-42.4884	-35.5493	6
-66.3564	22.0918	15
50.1176	-45.6746	2
36.1122	44.4346	14
-31.5979	47.6149	12
4.88282	-76.7146	3
32.4883	42.4925	14
46.385	-33.7419	2
56.7718	32.8801	11
53.5535	-41.9537	2
17.3896	-58.594	3
2.6065	59.2105	10
69.7941	-11.5737	11
-11.0296	-16.0491	0
-41.1416	-5.45708	13
48.0826	12.7282	11
-65.6177	21.7348	15
58.3423	-2.48131	11
-44.9333	-36.5766	6
-54.9492	28.8935	15
-19.9653	-12.0808	0
48.4172	-34.0448	2
-11.2199	27.4482	12
-9.62487	-17.5682	0
55.7686	-0.302187	11
26.7263	-13.8633	4
-50.3349	-41.1579	6
56.4684	-49.243	2
55.3849	0.795467	11
-12.6724	27.6338	12
-21.6369	40.2458	12
-50.2049	-40.2619	6
13.2986	19.5125	8
7.70347	-2.67482	7
44.8485	-37.5088	2
40.6013	-43.585	2
17.5074	-60.8353	3
10.0668	63.5236	10
31.864	43.0562	14
4.56255	-76.3057	3
-22.1121	41.1117	12
-40.5627	-32.6068	6
-24.9056	-20.2683	0
19.2123	19.465	8
-49.4973	-4.24682	13
67.4088	-7.00482	11
60.3584	-3.93129	11
8.34741	64.2335	10
-0.442485	70.0809	10
47.82	10.6119	11
10.5797	23.4786	8
3.31319	-31.0938	5
-11.5778	-12.6147	0
-76.5509	9.06357	15
13.0528	-67.7447	3
-64.8064	20.6084	15
-47.5379	-39.7129	6
-30.9695	3.88681	13
8.98174	0.748101	7
-44.1239	0.0932189	13
-70.4264	-15.4758	15
-23.3127	-65.3175	1
53.7313	-41.9199	2
-5.54059	10.7472	9
5.78492	-3.96876	7
-27.4005	39.2719	12
-41.2061	2.55045	13
53.221	-50.4307	2
-1.6868	-37.4033	5
3.32393	-63.9358	3
4.9776	-5.63207	7
-18.3363	-11.6266	0
67.1869	-6.23522	11
-22.5849	-15.7453	0
56.1678	-2.4598	11
25.8873	-15.9718	4
-63.1574	-2.82606	15
-26.73	-56.7272	1
9.81455	-30.7129	5
-50.3349	-41.1579	6
18.2337	-63.486	3
2.15703	59.4416	10
-47.3156	6.35843	13
47.4186	7.35373	11
10.7816	-66.3933	3
5.83681	63.5262	10
-78.9809	11.2963	15
11.89	-60.7547	3
17.4912	19.7631	8
-5.80255	9.06668	9
-20.0132	-12.677	0
51.3033	-42.6945	2
8.93333	48.7298	10
-27.8309	51.89	12
-34.8598	49.4502	12
-9.73959	-16.5245	0
-50.2674	-40.1205	6
-29.4132	-64.4645	1
-48.0014	-0.118638	13
-35.5005	4.9128	13
16.868	-61.4806	3
58.1306	-2.31765	11
-22.032	-19.0926	0
11.4753	76.6041	10
12.6801	-63.7374	3
24.1765	23.1833	8
-25.7519	-64.919	1
-26.0674	-66.5495	1
53.7915	-2.81662	11
40.5281	-44.6103	2
-21.1408	-12.422	0
-20.025	-62.6291	1
18.3384	-60.6651	3
55.0035	31.1521	11
21.5383	23.3508	8
-3.67467	-38.8889	5
2.71543	-35.6823	5
5.6418	-2.98653	7
8.39288	64.251	10
-32.2413	-55.4318	1
-21.6177	40.5951	12
56.002	28.7421	14
-15.5391	36.4551	12
48.417	-34.0465	2
5.01665	51.6978	10
57.4576	-2.77003	11
6.52517	67.9492	10
27.126	-16.6072	4
-4.9661	-41.616	5
18.9417	18.1694	8
66.6127	-7.3468	11
57.7371	30.7155	14
-43.8369	1.88401	13
-50.3391	-38.3928	6
-5.73723	-41.9484	5
53.6541	-50.545	2
-66.4512	-9.77404	13
-66.4212	-9.83865	13
51.4799	-50.2764	2
11.6987	20.759	8
-27.3746	51.7959	12
66.9774	-5.90427	11
-42.2886	-37.6769	6
34.9885	45.6366	14
2.89358	60.3885	10
-20.4741	-15.3289	0
27.4369	-15.3307	4
-15.6219	-25.9545	0
-55.7809	28.396	15
-31.129	4.30471	13
-20.8939	-62.2901	1
-21.9658	-59.9339	1
1.35333	-37.6327	5
-65.4911	21.7109	15
-42.9056	-31.888	6
14.2964	75.0518	10
-23.0361	-70.5574	1
4.5208	-65.7563	3
-13.8548	27.0787	12
9.39192	73.0523	10
-8.4698	-17.4179	0
27.4657	-15.4776	4
-0.698499	-65.0213	3
4.35816	-65.6241	3
5.57781	-3.85014	7
-6.73307	-39.8438	5
26.1584	-15.2847	4
16.1917	-63.6295	3
5.40148	0.749408	7
6.59863	67.9393	10
-35.3271	46.4966	12
-46.6699	-1.10479	13
-18.4001	28.0301	12
47.9156	9.15608	11
-21.4498	-59.5328	1
14.2964	75.0518	10
-18.1283	-17.4923	0
5.21199	47.2763	10
-33.4191	46.2946	12
-42.736	-5.25271	13
6.55294	-0.637469	7
59.8118	30.3742	11
47.3469	-42.0629	2
25.76	-15.0596	4
51.4308	-47.6359	2
-29.8965	42.9478	12
-78.3117	5.67235	15
44.9939	-52.1589	2
-8.73301	12.4711	9
-51.6032	-41.7034	6
0.550966	61.1058	10
8.84443	73.0024	10
-37.9574	-5.51973	13
5.7152	-31.8274	5
-71.8298	-17.2225	15
7.41486	57.196	10
-70.1351	-15.6927	13
-49.8624	-38.7231	6
8.29069	-59.9859	3
-18.0545	34.6729	12
5.57104	46.7134	10
-20.5451	51.4882	12
28.5326	-10.5767	4
-48.1194	-38.6716	6
1.54379	59.2148	10
-7.9263	-15.7478	0
9.5429	74.1887	10
10.7011	-67.0807	3
50.7586	-49.1252	2
-15.3411	39.2149	12
-80.1562	11.1879	15
6.5653	77.2393	10
51.0666	7.3635	11
4.45643	52.6385	10
-49.3186	-35.4348	6
58.8791	1.04407	11
55.1586	1.86224	11
-65.605	-6.08784	15
48.4172	-34.0448	2
-50.1808	0.77128	13
-63.6701	23.3549	15
-67.7689	-3.91263	13
59.8276	-9.10238	11
-23.5673	-65.253	1
-65.4368	-4.89481	15
-43.3358	-32.0824	6
8.87871	73.7251	10
10.5802	23.4754	8
-21.2957	39.4011	12
-30.3794	34.7137	12
-21.6525	-12.9073	0
7.29444	-29.4928	5
21.8618	18.4592	8
-8.19755	8.59493	9
28.9812	-6.45731	4
1.5497	-33.9718	5
45.6041	-38.9924	2
-42.9172	2.32445	13
-32.0514	-58.7909	1
-26.8491	-56.666	1
52.3559	-38.7364	2
22.0628	-18.6191	4
72.7887	-7.3798	11
13.4857	19.4777	8
-12.9781	-18.8051	0
-16.6501	31.6538	12
-19.027	43.2547	12
27.6221	-18.8023	4
-71.6379	-13.2114	13
33.1287	41.7416	14
-46.2452	-38.2105	6
-17.4301	-21.8039	0
-31.7704	-59.0567	1
-26.4163	32.7248	12
-55.3203	-1.49328	13
-25.5856	-65.6189	1
72.7872	-7.37975	11
-60.7999	-3.71002	13
45.9789	-37.3995	2
-76.6294	9.15188	15
11.4343	76.5799	10
21.8999	18.3949	8
2.10671	62.2734	10
51.6775	9.9694	11
-44.7655	-4.44616	13
10.867	78.982	10
37.024	51.2915	14
8.17664	-5.87482	7
-49.5797	-41.0996	6
-20.4208	-62.4405	1
56.6219	-1.62099	11
19.2068	19.4129	8
-17.9561	27.7387	12
-17.9302	31.7059	12
-54.77	29.5141	15
-18.7303	42.7661	12
60.7245	25.5477	14
13.9543	20.4905	8
3.95214	61.0513	10
-16.3784	32.6078	12
27.1692	-9.84277	4
54.9212	28.0308	14
50.452	-41.7112	2
-8.24006	6.90009	9
3.90201	49.3514	10
13.0276	19.4626	8
50.5611	-49.1213	2
9.76966	-0.00537421	7
-21.3672	51.1922	12
66.2867	-6.33067	11
26.6465	24.4112	8
-19.041	43.2756	12
-31.4108	5.24239	13
39.335	-42.0204	2
-50.6213	-41.4449	6
-70.6516	-18.2962	15
-15.3467	-18.3472	0
5.0281	47.2448	10
-0.631224	69.1702	10
-55.7041	29.0715	15
-22.9403	41.5658	12
-11.6413	-12.8934	0
63.1371	21.8949	11
-16.8182	52.5777	12
22.2729	21.473	8
-6.12947	-39.3567	5
75.4242	-12.6852	11
5.84024	-75.6407	3
1.14198	62.0125	10
-19.2919	49.2423	12
41.9398	41.7313	14
-65.041	20.273	15
-49.2581	-38.1494	6
-4.40218	-42.0893	5
-23.3584	-70.559	1
1.01693	-39.2184	5
51.4731	3.01463	11
-80.7444	12.1293	15
4.16947	53.5864	10
-5.91368	-42.2158	5
52.5934	-42.2843	2
-32.5157	53.3807	12
33.1287	41.7415	14
-1.5707	-37.0768	5
-20.3211	-62.2824	1
-75.312	5.21134	15
-29.4169	-65.9033	1
22.8008	25.4128	8
10.4632	22.9444	8
-77.8395	12.4145	15
48.0797	-39.8572	2
16.5943	-61.4741	3
9.49304	-67.1446	3
60.7068	25.6118	14
-68.8601	18.9722	15
-20.5516	34.8906	12
49.8726	-48.1507	2
67.4705	-6.99465	11
64.2415	-3.39101	11
61.57	-3.58606	11
8.70101	73.664	10
27.0508	-12.8478	4
-5.35661	10.6541	9
-41.5646	2.26224	13
-70.5901	-15.0204	15
-68.7682	19.0856	15
-11.0309	-16.0875	0
6.12218	50.6196	10
42.0023	41.6958	14
56.8421	1.17613	11
74.3704	-13.0852	11
-28.5016	50.0325	12
11.5383	1.53763	7
10.4813	-60.7063	3
57.6141	31.0999	14
10.986	76.0529	10
5.21633	49.1041	10
12.6527	-61.5523	3
-21.8533	32.0892	12
47.4561	-39.5371	2
55.7933	28.3481	14
-26.1988	-67.1746	1
8.28394	-72.8812	3
6.8536	72.8542	10
-22.578	50.5501	12
-21.3977	50.7995	12
15.3259	-64.61	3
-49.1796	4.61328	13
6.33489	67.995	10
-7.08807	8.16244	9
-46.3748	-0.893216	13
-15.8831	40.001	12
3.79724	-29.9559	5
7.93301	-4.15619	7
4.97856	-5.02977	7
-54.9928	28.2598	15
-66.1269	-5.90939	15
-7.43044	-17.2989	0
63.426	-8.3979	11
36.435	49.417	14
23.662	25.5692	8
-33.2005	5.02322	13
8.09626	49.4424	10
7.76121	-73.9204	3
-42.3098	-37.6972	6
8.52852	-31.2285	5
51.3405	-42.9149	2
-31.0695	35.1774	12
14.0859	18.2085	8
-3.13434	-40.3439	5
26.9322	-16.0099	4
9.02208	73.882	10
19.8019	20.3783	8
1.65762	-33.8486	5
26.7253	-13.8661	4
5.83858	51.6888	10
39.1422	51.3125	14
-8.43819	-15.4602	0
-20.3363	-19.7698	0
50.4598	-41.7185	2
49.8727	-38.4545	2
-24.4048	-58.8082	1
-36.4533	8.67185	13
-20.9607	-64.7668	1
51.4377	-47.6213	2
-45.8303	6.7487	13
-47.1077	-1.64042	13
-20.9171	48.9058	12
-65.4339	21.6124	15
13.9957	75.9521	10
32.9742	42.0553	14
-15.4233	36.4432	12
-50.0218	-39.6682	6
48.2556	6.7883	11
49.331	-34.6506	2
47.8788	9.06367	11
-2.65726	-37.3884	5
14.4314	-58.1415	3
52.9813	-40.3448	2
20.6167	19.1084	8
-42.9098	-37.5506	6
38.335	46.0053	14
-6.78578	-40.7134	5
46.1616	39.4469	14
63.8527	20.8607	14
50.0312	7.99514	11
33.4544	41.2248	14
45.4763	9.01621	11
24.639	-19.418	4
1.80264	-64.7504	3
66.5748	-6.50587	11
6.53181	51.1996	10
22.2721	-19.4624	4
-37.1391	48.7251	12
-42.4085	-5.94605	13
-50.8498	-40.7699	6
11.8604	-62.5473	3
12.6801	-63.7374	3
63.5682	20.7881	14
52.9069	-50.6255	2
-41.4682	-0.667209	13
7.1457	1.26984	7
-14.5928	-21.602	0
29.4368	-17.3426	4
64.6644	-6.1525	11
12.693	19.1308	8
-11.8193	29.0594	12
-41.1344	-30.4676	6
42.0072	-39.2735	2
22.1684	-16.9196	4
15.3259	-64.61	3
13.8066	20.5044	8
-52.4353	-0.872095	13
-23.0673	-70.5622	1
0.214432	68.8641	10
49.825	10.766	11
-63.7877	-3.90424	15
-47.3282	-3.91513	13
-70.7234	-17.8612	13
59.2137	30.5618	11
60.8214	-3.2274	11
-5.31808	12.8341	9
0.00580716	-32.4651	5
23.708	27.5515	8
45.6041	-38.9924	2
3.83897	-30.061	5
71.2158	-7.37299	11
1.58741	62.2872	10
-21.1375	-60.5322	1
8.66687	47.9212	10
10.9084	-54.6247	3
-63.5805	23.4877	15
-75.2336	3.7832	15
-55.1326	31.5426	15
-26.4878	-65.7295	1
-22.367	36.496	12
45.7443	-52.4862	2
15.7029	22.4766	8
-37.9418	-5.52234	13
-74.9957	13.6068	15
-32.2389	-56.2252	1
59.0737	-0.308691	11
51.3103	-42.7034	2
50.1177	-45.6751	2
9.8252	-3.00814	7
65.7664	-3.7852	11
22.8098	25.4153	8
6.70087	67.9525	10
-70.7946	-12.8587	13
-10.3093	-16.2761	0
29.8147	-17.6072	4
65.8451	-4.66021	11
7.45379	74.834	10
-46.4172	6.66403	13
9.4805	-70.7621	3
-11.3347	26.8839	12
-32.9225	1.5955	13
2.50341	60.4417	10
57.6201	3.17231	11
-70.1734	-13.061	15
-67.62	-4.42667	13
-7.08807	8.16244	9
3.95028	-30.7141	5
-35.1019	4.15143	13
25.8788	-15.8521	4
-47.2601	-38.6831	6
54.6304	1.24392	11
-68.0425	-4.50079	13
-8.84717	12.473	9
18.2926	23.2747	8
-33.4626	5.37209	13
47.3473	-42.0629	2
-65.8837	22.9337	15
32.0391	41.082	14
-20.0003	26.8659	12
-18.8839	34.1057	12
-68.4315	20.4768	15
-3.06123	13.1428	9
-38.5616	6.13811	13
7.76112	-73.9203	3
-5.83038	9.15513	9
6.24131	-30.851	5
46.117	-45.8697	2
-8.28944	-14.2978	0
-75.9204	4.24127	15
-66.8215	23.3451	15
-29.2516	-65.3023	1
-72.2389	-15.0082	15
-79.2965	7.23916	15
8.03973	-68.074	3
-67.9064	-18.3705	15
-49.8144	-38.4875	6
-18.3519	41.1135	12
9.94772	69.6049	10
11.6583	20.7579	8
4.87909	-5.75371	7
-70.7665	-0.139258	15
-30.5545	36.5536	12
68.8012	-11.7181	11
40.2054	42.3923	14
2.56896	-30.7951	5
22.8595	-19.5088	4
4.03965	48.756	10
10.1373	-60.7323	3
40.6366	-43.6823	2
-6.29568	8.24708	9
-40.6824	-2.85056	13
32.4651	42.5386	14
57.8968	3.14701	11
-64.6603	23.514	15
-21.4593	-59.5196	1
3.64793	59.4458	10
-12.6912	-18.201	0
-45.0232	-36.5909	6
3.902	49.3514	10
-19.8298	51.6831	12
-19.0936	-17.3816	0
-41.1416	-5.45681	13
-19.2806	35.8917	12
46.5567	4.45165	11
-21.2311	49.8563	12
2.92975	60.255	10
44.2001	8.18523	11
-79.9551	11.9756	15
-77.213	7.40999	15
5.80996	-5.99543	7
74.3893	-13.7829	11
-19.055	-17.3144	0
-49.1795	4.61315	13
-34.1659	48.7025	12
53.4391	-36.2632	2
40.8438	-38.4543	2
-32.1301	51.4403	12
-46.9453	-38.5126	6
70.6724	-12.4494	11
43.9783	39.7575	14
-34.8566	47.6765	12
13.0338	-67.7384	3
-69.6905	-14.658	15
45.0729	38.9469	14
9.28377	47.7176	10
12.7976	70.2633	10
59.3267	31.3169	11
0.469745	59.6313	10
60.8918	-3.23837	11
-48.1032	-1.38888	13
33.7561	40.5273	14
-15.5874	-25.8975	0
50.2417	6.33208	11
-18.473	-11.4128	0
70.8711	-12.4141	11
26.7563	-15.9845	4
45.552	39.3211	14
-8.08228	-17.4737	0
-30.914	35.1654	12
-78.8156	10.874	15
34.3615	43.1398	14
0.0348779	69.9594	10
58.3338	26.8751	11
9.44892	47.7989	10
-70.0093	-17.4555	15
55.2	31.1754	11
50.1176	-45.6746	2
68.7962	-11.31	11
-14.6959	-22.3671	0
5.79677	-76.0723	3
-34.1656	41.039	12
6.40048	47.3909	10
56.132	-50.2766	2
13.4935	78.3704	10
-50.9641	-40.659	6
-27.0393	39.6491	12
4.99825	-31.0919	5
5.44953	-29.0631	5
-40.2561	-32.5475	6
-32.1685	9.84676	13
-54.9299	28.6485	15
13.7558	76.5492	10
-20.0454	38.3928	12
26.653	-10.4618	4
-19.4631	-19.6652	0
59.8215	26.6527	14
9.49108	73.0704	10
-50.3742	1.65636	13
42.8201	10.8037	11
43.5933	7.68536	11
-20.2661	-63.4179	1
37.6855	52.1211	14
-55.2292	29.5458	15
-14.2484	29.549	12
-24.5552	-57.3356	1
35.9898	50.4843	14
11.5131	77.5369	10
5.36642	-29.1078	5
39.2551	51.2465	14
9.57152	50.3862	10
8.62012	64.3545	10
-24.3943	-58.8395	1
19.2177	19.4563	8
8.04413	-68.0777	3
-47.7989	-36.7603	6
52.5904	-42.2946	2
-15.9417	49.3785	12
-46.5644	-1.02642	13
24.8203	-18.3289	4
-16.5305	25.9024	12
-42.3141	-5.92365	13
50.4595	-41.7195	2
54.3697	0.353476	11
-27.7648	35.2897	12
11.9109	-67.6706	3
1.49267	-64.0733	3
15.7028	22.4793	8
-4.17717	13.2385	9
5.07001	50.5754	10
-1.00159	70.8945	10
-9.96954	28.2829	12
47.1467	4.15109	11
45.0334	40.5714	14
-22.5019	-15.7417	0
-54.1279	28.1918	15
[truncated: 1,891 more rows]

## Sheet: Fig. 2g
Dim1	Dim2	Label
-12.2745	17.8683	9
-55.2393	11.8545	0
38.6757	15.2693	5
32.6173	-68.8104	2
-50.5399	-14.4783	7
79.5996	13.27	1
66.6263	0.778437	0
-21.51	-54.5934	4
29.5527	-9.43752	9
-32.6459	-45.0166	5
10.9645	30.1305	6
1.01243	-31.9743	0
54.795	31.7916	8
47.9833	32.5925	6
-60.2	31.5216	1
57.1875	8.07483	1
-57.7364	-19.7271	2
-25.5876	33.5564	6
-33.0512	34.7109	7
49.6437	6.46267	7
5.3362	-19.1575	5
34.6559	36.6525	5
59.4948	4.1567	2
12.8191	-48.1483	8
-70.9489	-4.51348	1
-26.9539	24.1552	4
-15.2346	-17.51	3
-45.3805	-27.8322	5
43.8703	-45.2703	8
11.3892	71.8708	6
-47.8654	-9.58207	7
71.6065	17.6572	0
56.3401	-28.1168	6
-71.0423	2.92609	0
26.5609	-13.3327	9
-68.1349	-2.39454	2
-21.3377	-7.71073	6
-26.875	-12.2461	5
49.2417	7.09316	7
-0.834648	2.87915	7
-14.1202	-55.9554	4
40.2734	27.0536	3
-24.8472	-17.4953	9
-57.4843	-18.0902	2
43.4947	8.50816	8
-4.52889	4.39913	7
-14.1556	-49.3534	9
49.2986	33.709	6
59.8631	6.49791	2
25.8714	15.1597	9
55.2313	19.1184	7
73.804	10.4048	2
37.3245	-19.9565	4
0.769861	13.1075	1
-26.5317	24.6389	4
-73.2576	-5.51572	2
19.4525	-41.2349	5
-62.2146	-15.0694	1
-50.3439	16.0194	1
-25.7411	-66.8685	2
-33.9529	31.1902	7
77.8545	16.6239	1
46.7588	-47.0768	6
-27.1505	29.5241	4
8.57209	-10.2991	7
34.5149	-51.9054	1
-36.5165	14.6603	3
-63.101	-3.71552	2
54.717	-30.5085	4
17.5322	-39.4271	6
36.1359	-3.02987	9
71.6451	6.15088	2
15.6539	51.8981	7
-49.8862	-25.7308	5
57.1068	8.18604	1
49.0882	-64.0206	2
53.8304	31.8733	8
-64.8733	0.698625	2
-56.1184	34.8097	2
-5.19084	-0.996369	8
52.7075	19.0009	7
52.6025	-4.71342	8
2.93333	1.42822	7
79.6609	16.1545	1
27.9482	37.2634	4
2.951	-64.694	7
5.61428	-72.2287	0
-28.7631	-24.613	9
10.156	-50.2241	7
-62.0454	26.2378	0
9.9159	73.7794	6
-40.7352	-7.45839	8
56.1999	-29.4696	4
3.89687	64.6281	5
26.6952	9.48275	4
-41.1647	-16.7664	3
49.4308	-63.1414	7
7.84031	36.9359	2
-54.706	-13.1368	1
5.02772	78.3124	9
-38.0972	-13.3229	3
6.33156	29.8907	8
-73.0849	-5.04721	1
-47.2742	18.3637	2
56.9448	-6.60077	2
32.0994	-0.985015	9
58.4732	-27.8501	8
40.7676	9.86349	6
-29.2206	27.167	5
13.8083	-48.6652	6
11.0682	-50.148	3
-58.3634	30.0276	1
78.5235	13.2785	1
31.4545	-6.68355	9
-36.922	-18.7284	4
-26.6457	29.0019	4
50.3379	-5.05481	7
-1.3542	-60.487	7
6.19053	-29.6807	7
57.1496	-29.8597	3
-25.5434	-65.801	1
5.1938	-76.6294	1
0.788099	8.454	3
2.7273	-10.0931	8
-36.7446	16.8568	5
-40.4121	0.894931	5
8.57684	5.25377	0
39.1785	-69.6558	5
-39.2117	-28.4847	4
-43.15	-18.79	3
-73.7434	7.435	1
8.04534	31.2547	3
0.128148	-55.5713	4
29.1324	33.5376	3
-4.50253	-0.43131	5
5.01999	0.528739	7
73.0845	8.49364	2
-68.7016	4.78775	2
-33.5921	29.5477	7
-33.1184	34.2115	7
-36.75	-35.2016	8
-25.627	15.4927	3
-72.2583	1.55555	1
38.3666	-61.8809	7
33.3511	-9.04841	9
48.9022	9.8594	4
68.1456	10.542	0
15.415	54.7741	3
10.1975	0.0341683	9
4.98763	71.7716	4
-2.32273	-61.9412	7
-36.3257	-36.0568	3
8.76565	61.4652	3
13.2778	50.6127	7
-23.7389	7.57219	9
34.197	-57.0152	0
-19.0375	18.0658	8
10.5331	-9.63867	3
-26.1037	-66.5187	2
28.2264	9.77841	6
-20.183	30.5093	3
9.67385	26.9112	9
-22.2609	26.7953	7
-37.6529	21.2579	7
-22.2219	20.6121	6
37.6863	-61.5917	2
-34.8826	17.2693	4
-45.7735	13.1146	0
-0.679498	-60.8835	5
-34.1764	-48.7882	1
-13.7153	14.0918	9
4.49264	-76.5299	2
-74.2529	9.13543	1
-44.5049	-13.5686	6
-22.7777	-56.9438	8
-7.87937	9.12564	9
-7.41007	10.2856	9
-42.3249	31.9408	2
67.3818	4.62042	0
-71.9549	12.036	0
0.821602	8.48414	6
-4.55217	8.27781	4
-21.1674	-8.13339	3
-43.8507	31.2713	0
-39.4297	-25.6017	4
5.64373	61.1493	4
74.8544	6.58087	1
75.8533	5.83348	1
53.2251	-31.2356	4
34.5503	23.7766	4
-27.65	-63.776	2
30.1444	-22.9857	6
76.2573	19.1316	2
-69.7128	2.37609	2
75.4495	16.8142	2
47.7959	-63.3496	6
-45.8283	14.4939	0
72.0458	18.7531	0
29.5635	32.8396	3
-37.148	-26.5872	4
12.3804	63.5284	3
-7.30317	69.168	1
-21.0511	-13.0068	8
1.92708	-1.17302	8
42.7915	-45.3339	1
42.9809	14.7144	6
32.9584	-57.1783	2
2.62861	-25.6597	5
-12.352	-56.9905	4
-23.3112	20.3423	6
9.95761	30.2726	3
52.339	19.3743	7
34.9874	-70.8714	7
74.8469	6.58983	1
-40.9835	-22.8806	3
-69.7472	-2.92085	2
-57.845	-9.9641	0
-2.21823	-54.945	3
46.4731	-46.6271	8
-39.3392	13.8092	6
-44.4688	0.375689	3
33.1748	-24.7655	1
-74.5792	8.73972	1
78.435	13.2784	1
-37.7402	-22.9866	4
42.9604	-56.3576	5
9.7768	7.23628	2
-56.0535	-13.4213	1
-20.5076	-10.3305	4
54.7371	33.5288	8
2.90599	10.9837	1
33.3121	-7.88657	9
-52.1714	33.815	1
7.18281	0.970244	6
56.2533	8.048	1
0.344373	-28.936	1
-19.5529	26.615	7
32.0642	-6.2606	9
43.2506	27.5996	6
15.8775	51.6338	6
-31.297	-1.77014	9
74.3406	16.076	2
-71.9666	12.1456	0
-50.1671	41.0483	1
-16.6389	33.9898	0
45.3326	29.6315	6
-5.41908	-61.9158	3
1.67291	-31.8616	1
44.5472	13.1632	6
8.76898	-1.77579	9
-76.1944	13.1313	2
-0.196649	71.1023	6
-33.207	34.2368	7
-0.0981984	6.4808	6
-24.2625	-25.4821	9
-53.5493	-7.33314	2
-71.5604	9.60161	0
-74.7415	6.71431	1
-50.9472	11.3145	1
2.98596	-24.5552	6
30.1221	34.3668	3
7.43073	29.7569	6
-7.44722	-64.6451	6
35.7338	-70.2809	4
-41.7963	-7.99445	8
35.7568	-70.2723	5
3.60918	15.4469	1
3.57757	3.55785	3
40.3921	27.8512	3
20.2729	-40.3496	1
3.61641	72.1677	5
-15.2477	35.9379	1
-0.639681	-27.2549	1
29.875	-23.1185	8
34.0825	-59.232	1
35.7655	38.6978	5
71.5751	20.4711	0
10.0905	0.0669742	9
-20.7678	12.3252	9
48.4508	-61.6294	5
-30.9209	-47.6012	6
32.7648	30.9417	3
-15.0473	-58.7935	5
-22.7244	-53.8027	7
-31.9112	-15.0411	8
-2.87676	3.53696	4
-55.1389	12.1314	0
10.2123	-12.7115	5
-24.8786	-8.33255	6
-74.0553	-5.36678	0
-25.1554	-26.2068	9
5.01924	-74.8478	1
8.2978	-45.1536	3
-28.7627	-24.6185	9
43.0201	5.04281	8
57.1496	-29.8597	3
31.9345	-20.1948	9
-4.08744	5.31279	4
-46.9312	-30.425	8
6.07387	-72.013	1
20.5779	15.9544	8
61.6828	6.72857	0
-32.2517	40.1836	5
-20.3699	-9.89058	7
-21.876	-10.0434	7
-76.4568	0.183684	2
8.91615	6.31594	2
33.3069	32.7198	3
7.49548	-73.0462	2
-31.4522	35.127	4
-72.2587	1.46186	1
-55.4335	32.1116	1
-22.2065	-7.77266	6
43.2652	-44.2726	4
56.215	-1.06574	0
33.976	38.5575	5
57.6549	-3.3353	0
-26.3285	-10.6478	7
-25.0374	-65.9763	1
-38.5897	-16.7746	6
26.5786	-13.3194	9
-66.4692	0.49249	1
49.726	30.2564	6
-2.7915	-65.13	8
43.9812	7.19459	8
-24.2115	30.9826	3
-14.2569	-53.3395	6
-74.3811	-3.55924	0
-60.9996	29.7878	1
-2.42023	69.0762	8
36.3653	-52.4903	7
-23.8704	31.3558	3
2.13161	36.0465	5
-4.37127	-64.5281	4
1.72733	6.81844	6
1.67089	76.6541	3
37.4659	-62.8784	8
-37.5325	20.7908	7
-29.7118	16.7893	7
9.36217	-48.7537	6
6.47972	2.20351	6
76.2008	6.61316	1
-28.0185	21.3967	3
-28.9159	40.7753	6
4.41431	55.6507	6
-74.2529	9.13543	1
-15.4372	-58.8506	8
-1.86865	-64.443	8
10.7796	-42.9917	5
5.28989	-75.8725	1
-48.7934	33.6032	1
-20.6182	-52.9623	3
-56.3972	34.7988	2
38.3504	-62.0507	6
-31.3688	-1.19191	9
46.2145	-47.8119	1
8.69361	-8.02021	3
9.58291	73.51	7
-61.3321	29.4382	1
-45.9879	40.2644	2
23.0222	30.0989	3
-21.585	11.7661	9
-51.0148	28.2676	0
27.8594	40.0212	4
30.4284	-11.1858	9
75.1365	7.38032	1
4.96141	59.2515	5
18.1326	-43.8377	1
-66.5069	-12.3544	0
23.127	-42.2165	9
-28.9738	-8.44688	6
-73.1819	12.4655	0
-15.4948	23.9176	8
47.5851	21.5817	8
3.84785	10.1334	0
-42.3255	31.9412	2
70.2014	-0.915589	1
25.8714	15.1597	9
-14.4863	15.5221	9
-13.8909	-56.1117	4
-41.1494	-16.4452	3
-12.4982	-52.8372	6
-38.6076	-16.8596	6
-33.7268	-13.1369	4
-65.4109	3.30312	0
-1.9641	9.91929	3
-40.2995	-8.34663	5
30.1444	-22.9859	6
17.0648	-39.0172	7
42.4446	6.94012	8
32.656	-68.862	1
7.09291	8.98112	2
4.95484	59.2502	4
4.6329	-17.1521	7
-44.8498	-18.5447	3
52.1402	-4.32155	5
-35.769	14.886	3
-4.3439	0.788054	5
11.6965	51.1489	5
0.57068	-0.229011	8
30.4897	-25.5021	1
4.88097	71.6471	4
41.4528	27.6407	3
-26.0514	-11.9615	5
52.1766	21.1363	7
-15.6189	-58.1681	8
-55.4415	-12.4424	1
48.7212	-49.7225	5
-68.6805	-1.34265	1
42.0345	5.24592	8
-32.6459	-45.0166	5
-43.5143	33.2426	1
8.35831	67.8616	3
-73.0881	-1.91041	1
-29.504	-25.2513	9
-63.101	-3.71555	2
49.7123	-7.00919	3
43.1555	-54.2465	4
-36.9443	-26.7589	4
-3.17135	-67.291	9
55.3526	33.9225	8
-34.7542	-12.1841	3
-62.2589	-12.4638	0
-2.15211	65.5949	5
39.6273	15.3101	5
49.767	-7.38325	6
-64.2599	30.8138	2
-38.6077	-16.8596	6
-14.3186	-55.4274	4
47.0909	-46.2435	5
-63.6488	27.7069	1
-41.3831	1.5822	3
4.74769	-18.1036	7
59.6152	-28.5787	2
-36.6938	-35.2298	5
-64.5093	29.7374	2
-5.51575	-67.7704	9
-30.0135	-11.6917	7
49.9925	32.6962	6
80.2514	17.7601	1
4.28674	72.5111	5
-53.9847	35.1927	2
-9.25242	-56.2822	6
-29.7358	-13.4196	5
-65.4617	31.3659	2
1.6091	39.139	8
-21.2614	30.9619	3
37.4182	-49.453	0
67.7421	-1.81793	2
56.485	25.9449	7
-36.7337	-14.082	5
-44.4331	-28.4322	5
2.98178	-32.4408	6
1.477	75.3818	5
35.7197	-70.298	3
-39.3847	-2.37917	5
36.0372	-56.0407	9
-24.193	-17.2304	9
5.43692	72.7186	3
-35.9505	24.068	7
-29.5852	23.5592	5
-3.07981	-0.79966	8
-27.889	-13.1577	8
-0.380644	-58.9638	3
68.2187	-2.11443	2
39.6843	-46.735	9
-42.3249	31.9408	2
49.0991	-49.3447	9
-38.992	-18.1215	3
-41.2369	3.8747	8
-49.7068	9.60274	2
11.8051	33.5562	5
38.1965	26.3695	3
-15.3775	-54.843	4
9.99746	32.1967	4
-20.7567	-55.358	7
-32.5854	13.5057	4
-23.0343	-16.3508	9
37.5252	-46.3134	8
4.34096	10.1133	0
-48.4881	30.367	0
-22.7193	27.6603	4
-43.7035	-1.28672	4
-33.355	-0.582315	9
36.6372	-53.0055	3
13.1798	50.9263	8
-39.6261	-10.4889	3
-24.0288	-60.9285	0
-31.9867	-15.119	8
42.3902	-51.8408	9
-25.6124	-18.0957	9
7.22062	-11.7223	5
-8.08227	63.1334	7
-60.7274	-18.1483	2
-7.85582	-65.013	3
6.11752	-72.0358	2
45.3883	17.5435	8
45.3086	29.6233	6
42.8201	-55.6672	9
22.2967	-40.1294	2
44.2897	21.1418	8
9.74991	17.1556	2
75.1867	14.3233	2
75.7129	16.4133	2
20.1371	31.7339	5
69.9927	18.4053	0
39.2151	19.3561	5
-29.4968	-13.9612	8
-37.7111	-7.4522	7
-32.1805	-44.1005	5
39.3855	-19.1299	3
4.74907	-18.1108	6
7.73467	7.67143	2
-21.5371	-13.0383	8
-32.7982	34.8915	7
18.111	-43.0922	0
-34.8221	-12.1432	3
70.9673	6.27864	2
-76.7829	11.1241	2
9.97347	-44.6793	4
-10.099	20.5551	9
-54.7037	-13.1372	1
4.41679	55.6524	8
-27.4948	-63.8481	1
3.42283	-31.567	7
44.7458	17.7659	8
20.3467	15.3955	4
32.0542	37.9094	5
-48.7549	-24.5163	5
-31.6018	11.9881	5
15.8382	52.1207	5
-68.5891	6.56156	0
37.0378	-5.36055	9
-32.3086	-15.6913	8
-61.3321	29.4382	1
-33.4637	30.7885	7
72.6839	7.70783	2
-58.1044	-8.99732	0
6.92526	66.7247	8
32.5284	33.3794	3
-12.6614	-52.8359	3
6.87955	68.4024	8
1.79276	65.8268	4
7.53753	-46.3585	8
40.8471	-59.8718	9
45.5425	27.5509	6
39.5032	-17.5425	7
-32.1087	22.64	8
-51.7065	36.1186	2
-73.0571	-4.95275	1
3.34058	-25.469	8
-55.0192	13.8421	2
-22.2243	-8.36479	3
33.2001	-5.13997	9
39.0067	-46.5621	6
-18.8048	-53.8602	3
45.3834	27.9368	6
57.6729	-26.5635	9
49.2929	33.7098	6
-71.1912	1.3481	0
48.4756	33.1774	6
-42.4499	-2.57369	5
-72.3865	3.31631	1
23.0318	30.1321	3
10.3423	-1.04107	9
-11.2266	19.1724	9
67.5656	9.75207	0
-1.62741	-13.4636	1
12.3835	63.5241	4
-0.541037	35.7498	7
-0.709778	60.9542	9
-39.1566	-2.36271	5
-44.4021	-1.58487	4
52.0535	16.5887	4
-14.6199	-50.4249	9
52.9718	21.9328	7
-26.0206	-12.3158	8
-26.9563	24.1599	4
-70.2697	-2.20466	1
47.7764	-49.4161	6
56.1927	7.9959	1
59.6956	-4.54739	2
73.8827	10.4241	2
19.2858	-38.9388	0
28.3446	38.8061	4
-26.5317	24.6389	4
35.6708	-25.5741	2
-32.1086	22.6402	8
80.1062	15.1545	1
37.4665	7.99921	6
-41.0543	-10.7123	3
56.6066	30.8047	8
56.7696	24.9872	7
0.634099	-26.6597	7
-25.7156	27.3007	4
-9.89428	-55.1519	6
-37.4193	-27.6571	7
12.3375	-48.4646	5
11.6671	50.3496	7
75.1185	14.3295	2
26.502	7.87028	8
54.0687	15.609	7
-30.9771	34.832	4
55.6243	-27.0697	9
-6.19408	-65.7099	4
-9.05885	-56.8733	3
-34.7225	-18.1886	5
3.70311	73.7787	8
-44.5092	-28.3861	5
-21.0737	17.3789	6
-44.2132	-22.1085	3
3.63915	-75.592	1
3.56424	74.0014	8
11.6913	51.1824	4
-12.6968	-57.592	7
-20.1818	17.7964	7
27.9547	40.0826	4
0.211034	-59.6317	8
-29.535	-8.51208	6
76.3797	6.54749	1
45.2537	21.3188	8
44.0735	-64.4105	2
1.79099	-28.8407	8
-75.6148	0.0166901	0
4.77369	-30.4191	3
-21.201	-64.6566	1
-48.0704	14.6521	2
35.0626	-3.77496	9
-4.45783	-64.392	4
1.28499	38.6494	5
-49.3357	38.2343	0
-74.7367	6.71825	1
-33.6961	39.8655	8
-67.5529	-3.58426	0
4.20012	0.291045	7
5.58693	72.5632	3
-46.1193	-16.4147	6
10.7534	32.0119	7
12.2082	62.9055	7
67.2168	1.4174	0
-7.45076	-66.9854	5
59.1865	5.8089	2
-6.19181	-66.0295	7
-74.0553	-1.97027	2
49.78	-7.52594	6
-27.3088	-46.1042	9
-52.4597	-24.4164	8
-26.5685	-8.71101	6
42.0408	19.4155	5
63.873	-2.40076	1
-42.0239	1.26387	3
1.64079	14.1239	0
-15.3803	28.0736	5
-36.563	23.3059	7
-28.6335	-10.6534	4
-59.3052	31.0121	1
-2.12405	65.6374	5
5.62054	-75.9223	0
39.6708	19.7343	5
1.78534	-25.1675	9
-6.88202	-0.393757	8
73.9937	17.7729	2
43.735	26.51	6
-57.7298	26.5025	0
63.1103	5.4716	0
78.603	15.7032	1
-71.4177	9.9757	0
21.4357	-42.6661	9
68.6118	12.379	0
-45.9448	-30.7656	8
0.824087	-25.0352	9
11.1266	-43.1712	8
35.1412	12.9408	3
-1.31233	72.9019	7
-8.10541	63.1095	7
-38.5183	-28.8307	4
-16.2963	-59.2038	5
8.52485	27.8442	9
49.2386	31.4868	6
3.87326	64.6618	8
-23.7901	-27.6703	9
11.3208	-46.6393	7
-2.03202	-55.1137	3
-2.27873	3.82115	7
-20.1511	-64.2139	2
37.3203	27.317	3
-71.0308	3.12899	0
68.4392	-1.68394	2
-4.75355	7.42728	4
39.7423	9.32434	6
-41.0792	-21.6069	3
19.8163	15.8777	9
6.1171	-1.56333	8
4.28941	-27.054	6
54.6662	26.5464	7
32.213	37.789	5
-36.1419	2.83693	6
-23.8599	-61.93	2
-12.4854	-53.5817	6
74.3065	4.44263	1
33.5242	-24.227	2
-52.1819	33.8607	1
-2.04902	4.91225	4
-36.7622	16.8664	5
-2.79566	6.75443	7
-35.9435	3.38932	7
-55.3713	34.8538	2
-15.6918	-17.672	9
75.4244	7.29792	1
-36.5694	17.3572	5
-2.68269	-15.3573	0
49.428	-0.276437	7
61.6157	8.61112	0
-38.1283	-9.24534	4
71.987	9.16468	2
-27.9287	-27.9176	9
70.2561	-0.945329	1
47.6398	-46.7394	3
42.0096	-56.0251	5
-36.4637	3.40922	8
7.12596	0.772425	3
68.7201	12.3152	0
54.4249	-28.9438	7
-15.1551	-50.3272	9
-62.5762	-12.2784	0
56.4971	26.007	7
30.4655	37.8198	4
37.9739	23.4551	4
1.95554	69.9131	5
53.2945	19.3535	7
-1.14642	-62.8941	8
-19.2271	30.5973	3
-13.2241	-53.6717	6
-2.68542	-15.3208	1
-49.1167	38.2281	0
-16.8807	23.1071	8
49.664	-0.576692	4
-10.5907	-59.6721	5
-63.655	27.0983	0
-51.7654	28.2494	0
-4.52662	8.25489	7
-29.2459	23.862	5
-29.224	27.1608	5
67.9431	9.6397	0
54.6149	-29.118	8
-47.5284	-29.9294	8
15.4663	54.7068	5
5.3596	37.8784	1
-39.488	-3.36246	8
35.6997	22.4696	5
46.2894	13.0479	7
39.1628	-69.6535	4
-34.7317	-11.5637	3
37.9373	-19.6902	5
-27.4193	-9.14107	3
5.12897	60.237	4
57.1292	-30.4088	0
-2.66409	-67.3439	9
34.936	-51.5251	7
-50.8621	18.2186	1
-3.05635	-62.8773	7
36.8538	-53.2564	9
-48.745	-24.5733	5
34.0745	-5.70642	9
-46.9993	-28.6975	8
-52.5099	-24.3102	8
-64.5156	29.6769	2
70.022	18.3963	0
-7.44853	-64.6356	3
56.53	24.8834	7
-51.8783	-22.7822	8
38.5977	18.3829	5
-1.64942	61.9366	9
-30.6437	12.0407	8
34.5465	-51.928	0
9.9823	73.1222	4
-47.2469	-17.2508	6
0.634099	-26.6597	7
35.8881	-24.8766	1
48.7027	-61.3325	3
48.9807	32.027	6
-4.08504	67.1768	7
-51.6447	36.0914	2
-6.18806	-65.7043	7
-4.33263	68.1911	7
36.9851	-62.2957	2
-65.4791	3.44492	0
-28.8946	27.817	5
-27.5289	-63.2663	0
-13.8125	-49.3754	9
-25.5166	19.8389	6
-3.91123	-63.61	4
-59.1155	-9.51576	0
-76.4624	0.538303	1
-57.7827	37.9861	2
39.349	17.9473	5
2.09347	1.39647	4
44.0403	29.3756	6
11.7244	33.5263	5
47.7426	-47.2224	4
59.6298	8.30721	2
-28.0779	-12.5862	5
-36.1561	14.3413	3
-34.1518	29.444	7
9.30389	60.7822	4
43.5764	-63.3976	7
-48.3567	13.7294	2
-41.0282	-21.1533	3
-37.6609	-2.26821	4
-31.0685	38.9802	4
-57.7742	12.4379	2
6.13611	3.30343	6
10.2258	-6.98385	9
-50.9815	-14.4968	7
-1.72626	-59.6594	6
40.8627	-59.8436	3
-42.7599	-21.9079	6
-26.1993	16.6515	6
4.37984	4.93554	6
3.24359	16.1761	2
-48.7015	9.10859	0
-35.8359	24.0243	7
37.0293	-18.8156	6
-20.5055	-49.5004	9
49.9128	14.4721	4
50.7092	14.795	4
10.1254	16.9	0
4.94853	71.969	4
33.17	-57.4505	0
-32.535	23.4634	8
12.9097	-48.8685	7
-68.0185	-3.65294	0
6.72365	-46.1788	7
-1.91974	2.33798	7
-40.8435	1.04327	4
-43.6565	-1.26871	4
2.43706	35.8467	3
-4.68117	0.747991	8
45.3799	20.174	8
33.0863	-58.1834	7
70.8228	-1.49434	1
-63.3513	-13.2663	0
19.479	30.714	5
57.2507	8.18264	1
-49.1204	11.9302	2
50.1849	30.3054	6
-36.8207	-20.7573	4
69.9697	3.65942	2
-49.7596	32.269	2
4.64722	-30.298	5
60.3341	-4.23761	1
-43.715	3.15258	6
0.454466	36.2024	8
32.4227	-6.95107	9
38.2091	7.41137	6
22.8208	-41.3412	7
-47.4706	11.1007	0
47.281	7.41392	7
42.0167	16.8031	5
-15.015	35.201	1
67.6683	-1.85989	2
40.1092	8.47314	6
-41.0687	-0.975478	5
56.2793	-4.34923	1
-36.0813	-24.2942	4
-29.1486	29.9995	5
0.33071	-59.0737	7
-63.0242	-5.01442	0
40.1305	18.2726	5
-30.7131	11.8622	8
29.2872	-23.2237	7
-65.6658	0.0209206	1
9.19651	35.111	2
-15.416	27.0227	8
-22.6681	-62.0574	2
-14.069	32.4544	2
39.2712	-18.9657	5
35.9347	-3.00084	9
-11.057	19.2705	9
-64.2388	31.3372	2
-18.3862	-65.1988	0
2.57513	-27.563	9
38.7858	-46.7154	8
2.97788	1.27079	7
27.9927	37.2487	4
-56.4159	-12.751	1
38.4624	28.8286	3
-30.9099	8.83462	4
37.8422	-50.5465	5
50.3725	-4.97071	7
-18.1714	12.4753	9
-31.1261	-47.0186	3
42.068	-55.977	3
9.29582	66.9218	9
-64.6486	33.4689	2
26.738	7.94575	5
-38.1507	-13.1317	3
26.5026	-7.95772	9
54.8089	30.8827	8
58.6572	-27.3772	7
-41.2871	-8.90932	5
44.1722	-62.5215	3
-33.9674	-10.5278	6
3.84836	10.1304	0
57.2071	-7.0161	0
19.4974	-43.4361	8
10.707	-50.548	6
9.99746	32.1967	4
6.30743	1.90125	3
11.739	72.6158	9
-22.5448	-56.9721	8
44.1387	-63.4114	6
-15.276	36.03	1
70.2298	15.8206	0
32.0406	19.8566	4
-16.1534	28.0855	5
-4.4682	-64.385	7
11.929	32.7478	8
-27.4636	12.7815	8
30.5454	-9.4771	9
8.35627	67.8605	6
35.8773	-56.6877	5
45.4528	13.5277	8
12.2168	62.9353	8
19.1149	-38.0693	2
54.2212	-27.2128	9
3.58722	4.98912	3
-74.02	3.33928	1
33.6021	-71.0941	8
-48.1653	16.0478	2
56.2925	-4.34912	1
-47.4209	-16.0379	6
21.0592	1.27019	4
2.36093	-9.96134	4
-70.171	11.2278	0
33.6457	-11.7466	9
-25.4822	19.8465	6
-23.2453	27.3874	4
-57.8074	38.0313	2
52.4551	21.7181	7
-15.6931	-49.1317	9
-36.3285	-17.0525	7
-2.80045	-14.7407	1
9.66192	-48.3736	3
68.1876	7.56057	0
50.3998	13.681	4
-40.9699	-22.9674	3
34.5076	40.0252	5
-29.135	29.9248	5
-30.8179	9.35227	5
4.23621	11.6523	2
10.939	72.0171	4
57.1814	6.41869	1
-31.3144	32.7024	8
-70.0327	1.07207	2
-21.0597	30.7944	3
-21.2919	-54.7339	4
-54.9343	-12.3767	1
1.86614	13.8487	0
2.9712	-30.6648	5
-47.1124	-27.7838	5
59.1004	8.86113	2
2.79928	10.6882	1
-22.8758	-8.43552	3
-43.8506	31.2707	0
8.75593	61.4567	4
-74.1359	3.32038	0
-21.0939	-49.6338	9
-57.0364	-2.18394	8
-36.0693	2.93975	3
48.091	-3.40913	8
14.7216	-47.0936	0
51.3156	14.9316	4
-30.9847	27.6647	8
45.4053	17.5629	8
-33.5906	-10.8174	6
-52.6712	-23.3312	8
-12.5066	-54.098	3
-13.1076	17.0702	9
7.48632	-73.0934	0
-27.066	22.2527	3
-47.9522	-25.1027	5
56.302	4.89965	1
-46.8955	11.3357	0
-52.6721	-23.3309	8
-31.1796	-47.0546	6
39.8946	15.6842	5
-13.0243	17.0172	9
48.4508	-61.6294	5
69.2889	10.2329	0
70.8695	-0.874686	1
37.5051	-21.1617	1
-27.6375	14.3319	5
-18.3489	12.402	9
58.2862	-27.3965	6
-27.5352	12.8131	8
54.6469	20.3804	7
70.8885	-0.944704	1
24.6455	13.8761	3
9.79194	-43.3118	6
-46.0801	39.2851	1
7.75168	12.5145	1
50.9116	-3.42057	8
-21.5846	23.4964	7
-45.0704	-4.00333	8
0.0718045	-0.462205	5
33.5268	-68.4584	2
-1.39715	-64.0162	5
-23.0263	-63.1075	1
-29.6627	-23.7853	9
7.08816	-8.25355	7
44.0961	5.7168	8
-36.0797	-24.193	4
29.4076	33.3164	3
-42.0887	-0.454535	4
56.3709	2.05953	2
-25.5107	-29.0091	9
55.9546	26.8202	7
11.8907	-50.0512	9
-60.9416	25.773	0
1.0343	-27.0287	8
-74.1835	-1.58627	2
-20.3783	-12.2388	5
32.6573	-68.8636	0
-53.1122	36.8132	2
-39.01	-18.2695	3
6.01228	30.6097	7
4.64427	74.3038	7
34.1138	-5.94734	9
-46.0586	-16.441	6
8.74486	-9.98234	4
48.5835	-3.38648	7
8.69232	-8.02242	6
50.7377	17.7926	4
69.4953	12.0821	0
42.3887	-51.8391	3
44.0735	-64.4105	2
-12.2751	-53.6683	6
-33.0384	-14.717	5
-37.6652	-27.5004	7
31.1207	-10.7685	9
58.1664	26.0733	7
44.7194	-62.6023	5
9.02669	33.8661	1
46.5458	23.2004	8
8.49561	-45.5717	4
55.853	-31.1203	3
48.1433	-5.86121	6
9.48117	67.3623	9
23.127	-42.2165	9
1.60813	76.6483	3
-43.5123	33.2435	1
-43.7253	3.13391	6
-5.51575	-67.7704	9
-70.1801	-5.22	0
-49.7456	40.7529	0
-22.871	-56.1541	5
-25.4227	28.0001	4
62.2794	5.03823	0
-29.4007	-9.32244	3
-53.026	33.1838	1
-26.3767	-28.3603	9
-43.1837	-18.8356	3
60.0295	4.73549	2
33.4062	-8.12061	9
17.8193	-40.364	5
1.66438	39.1256	8
28.4585	-9.46883	9
-56.0535	-13.4213	1
75.6251	5.90714	1
4.99145	36.3696	0
48.7027	-61.3325	3
-26.5881	24.4915	4
39.0197	-45.8446	1
-39.4533	18.0719	8
-68.0824	-2.3467	2
48.35	31.5929	6
-70.1461	11.2399	0
39.0424	19.1153	5
50.5421	-4.81218	4
-48.899	8.90164	0
4.50985	-76.5699	0
19.3287	-43.9258	6
3.3837	-64.327	6
-59.1113	2.66645	1
-35.1029	2.82991	9
-52.6447	-23.315	8
19.8471	-44.0531	7
-70.0995	1.00119	2
48.6256	-4.67442	3
10.8333	-49.7959	4
-60.0324	26.7739	0
-50.7992	15.5482	1
-30.9301	41.6961	5
41.2404	28.301	3
34.259	36.8006	5
9.33927	6.89373	2
39.8687	-4.92014	9
56.223	-1.06417	0
47.7767	-49.416	6
-23.8016	7.59778	9
67.6315	7.87108	0
52.4258	21.6566	7
71.2456	17.0872	0
59.7288	-4.52089	2
35.7618	-52.9221	0
-21.9077	23.2048	7
2.90749	75.9464	7
-51.0051	-13.4138	7
-1.92571	9.95572	6
5.65087	74.3676	6
-27.0486	-27.1556	9
46.2706	26.6712	6
1.01243	-31.9743	0
-33.5484	-15.1634	5
-7.40008	-66.8313	5
0.867279	-60.2571	9
2.42935	76.9313	6
-22.6647	-62.0555	2
-68.6499	4.67938	2
-25.9845	31.5901	3
-40.97	-22.9673	3
56.0436	-28.3043	7
-0.506346	67.6168	4
-19.9649	31.1746	6
34.5425	40.0526	5
-16.5046	27.9855	5
13.7338	-46.0874	2
22.9363	35.5707	5
66.5721	0.737859	0
6.10228	-9.46818	8
-51.0276	28.2865	0
2.30755	35.1271	4
30.3037	-23.7962	5
29.2858	-23.2236	7
-32.4993	13.3751	4
46.5542	23.1952	8
-13.7155	14.0918	9
46.3708	13.0471	7
-40.9414	-0.589559	5
-50.0137	30.8784	0
-48.923	11.5048	2
7.53748	-46.3585	8
48.6021	-50.2657	4
0.933552	15.7368	2
-50.7438	37.8157	2
-37.6741	-22.9732	4
18.7415	-44.3853	3
74.2764	14.4212	2
21.7449	31.027	4
61.8965	8.53668	0
36.1981	-5.30936	9
-49.7713	-26.1625	5
-53.1792	14.6734	1
4.6789	-1.99896	5
33.3427	-5.72366	9
59.8083	6.42576	2
6.19053	-29.6807	7
-60.7421	-18.3908	2
-13.7149	27.3048	5
57.3769	6.44484	1
72.9546	8.67435	2
7.17497	12.1241	2
32.0147	36.7326	5
80.2369	17.7604	1
1.43314	59.2333	9
-11.6834	-57.7719	7
-11.0169	-55.0602	3
3.94489	72.3484	5
-13.6261	-59.7372	5
72.5814	20.2496	0
-44.954	16.5061	0
-15.2269	-17.5069	5
0.335263	4.91376	6
9.41213	7.39827	0
-70.3691	5.9292	1
-21.5706	31.0161	3
3.93356	-27.3506	3
0.332476	-29.0244	2
31.4049	-10.4085	9
-26.5915	28.8782	4
-28.6308	-12.8189	5
9.74169	11.6994	2
58.6269	-28.9313	5
-16.5277	-57.5002	5
-29.4898	15.7965	7
3.0346	-63.2357	3
47.2765	-1.17147	6
-15.4544	-50.0543	9
2.33727	-28.4474	7
4.23768	11.6512	2
47.9202	-64.0609	1
43.0474	-44.7899	7
39.401	7.31043	6
-30.8378	41.8534	8
9.20283	-10.8597	4
49.6748	-3.14345	5
37.2972	-57.0612	5
-18.5769	12.2591	9
-54.155	36.718	2
-67.2816	1.26164	1
-61.3432	29.3897	1
-47.7089	-17.2569	6
-36.9412	-26.757	4
-31.7161	14.2811	7
5.06821	0.177235	4
-28.9262	39.2702	3
-28.3479	-13.4687	8
-26.8117	-20.2555	9
-54.8587	36.4816	2
6.10396	3.17979	3
33.3399	39.8354	5
-54.2517	31.4951	1
-43.1868	-18.8325	3
10.0227	11.8986	1
-27.8079	39.2299	6
10.1084	11.3018	1
34.4833	-1.58457	9
-2.8781	65.8059	8
-29.0245	39.5737	3
-21.8958	-61.0974	1
-76.3109	13.0508	2
-34.486	16.2311	4
35.6059	-52.7332	2
40.2589	27.2829	3
-4.01866	69.4059	6
-36.8643	-12.9224	4
-34.4738	16.9469	4
-27.1751	35.3114	6
56.5922	30.7973	8
24.7636	13.8667	6
-5.53708	-67.779	9
-67.4199	1.38263	1
71.5237	8.27489	2
77.3061	8.20794	1
-71.7303	12.485	0
-2.30622	59.8675	9
7.6621	31.3121	5
9.95618	18.4824	7
57.2829	32.0002	8
47.0372	16.0634	8
73.9153	4.94954	1
-57.6296	-9.18146	0
5.14131	60.2415	5
9.46012	11.0684	0
1.18291	-1.40041	5
33.6006	-11.7308	9
6.69059	75.6749	0
-73.8953	7.1907	1
-60.5584	-14.8742	1
-21.1064	31.7926	6
-30.2642	-8.6354	6
12.616	-44.2156	1
59.5478	6.54052	2
-27.147	22.3592	3
62.6273	8.59534	0
-30.1383	-9.48167	3
-28.9205	27.6286	5
-34.1686	29.4627	7
-50.5913	37.8092	2
33.6216	-71.0659	6
-54.7775	-13.1182	1
-2.46229	64.5587	3
67.2245	0.657982	0
8.98769	33.9499	1
69.405	12.1687	0
13.1416	50.6663	6
35.1341	-3.70513	9
2.70661	-30.9081	8
26.5062	-7.97419	9
22.2967	-40.1294	2
-32.669	37.5406	7
2.76168	-28.3236	4
5.2755	36.2867	0
13.6416	-46.0306	1
33.8292	38.5293	5
14.4765	-46.2811	0
5.61761	-29.8696	8
34.6088	-7.48534	9
37.5166	-50.115	6
-70.6934	11.0852	0
78.6305	15.6708	1
0.21775	13.9437	1
15.8767	54.9873	8
75.3861	19.5133	2
56.9197	-6.61007	2
-47.2611	-2.09659	7
72.5483	7.79271	2
28.2939	38.7874	4
-61.983	-17.8754	2
-18.2354	31.037	6
-59.7213	31.0725	1
67.5054	1.14102	0
36.3802	-52.6345	6
28.7933	7.6664	9
-27.6781	24.9015	4
52.0993	-29.3456	6
57.1149	6.44386	1
34.9534	-51.468	8
-31.5792	12.1909	5
50.3589	32.1694	6
78.1394	15.2453	1
-0.428482	-58.9347	6
33.5254	19.7116	5
8.40135	68.5558	6
8.69378	-12.1737	8
7.22575	-11.717	8
-20.1594	17.6817	4
-24.4144	30.9355	3
-22.1434	-8.35495	3
-20.2273	27.4871	4
-24.9337	-10.5481	7
37.2978	27.3164	3
-23.8599	-61.93	2
75.4177	7.29368	1
-25.7426	-66.8645	2
31.1895	32.2776	3
-23.7485	7.0678	9
-19.0856	10.8335	9
7.62666	67.8586	4
-60.5307	25.4374	0
-55.0245	31.4575	1
-6.62819	70.0852	0
-37.7977	-2.33702	4
-25.1914	-8.47917	6
10.6681	-10.2344	3
-13.6638	33.3215	2
55.0755	-31.1488	2
29.9614	-25.5302	2
11.3297	-8.12316	9
30.3707	-11.0954	9
-54.0747	15.4003	1
-23.1926	20.4331	6
73.2487	10.8688	2
61.8234	6.74585	0
48.3427	7.70013	7
-35.6228	23.6682	7
18.6724	-38.3601	1
56.2732	30.5726	8
-44.6643	-4.31762	8
33.2919	-22.7926	4
25.9061	15.2046	9
-23.0291	-27.1406	9
34.3039	-70.4521	8
-78.3	13.0799	2
45.1514	21.8286	8
-38.6924	13.7591	6
31.0057	-25.5539	0
42.9101	-56.0442	3
2.32566	-10.0019	7
-28.1405	16.6598	4
57.1292	-30.4088	0
-57.8461	-18.8208	2
-28.2878	34.6692	3
-22.1357	-7.72136	6
-27.7821	35.9751	6
74.2793	14.4256	2
-44.7737	-29.3456	8
64.1719	-1.00366	0
55.6091	32.874	8
-30.5309	-45.3194	7
54.5283	-28.6355	6
-32.4588	37.0041	7
79.2782	18.1076	1
9.4968	-43.2341	3
68.0846	-2.21221	2
1.05024	71.1076	6
-29.4436	-45.6777	4
-37.2194	-0.412341	6
11.829	-47.4833	5
-67.9777	-3.64926	0
1.50168	-17.1912	2
33.1748	-24.7655	1
56.0231	6.23539	1
44.4751	-62.0367	9
-13.6263	33.3865	2
-76.6501	13.1267	2
34.948	-70.967	8
-2.15472	72.7362	6
69.507	12.0757	0
67.3975	4.60857	0
-73.6926	-2.89894	2
3.63298	-75.6042	0
-31.7599	14.4283	7
1.89068	69.9182	3
-15.1054	35.5636	1
2.91294	1.46364	7
-48.08	38.3706	0
-0.514982	67.3727	4
3.18394	40.0948	7
59.6152	-28.5787	2
-63.4582	33.2878	2
18.4861	-43.3289	2
-22.9258	-16.1835	9
12.5352	-44.1655	2
-6.19981	-66.0339	4
5.64852	61.1542	5
-49.5025	-26.5584	5
-42.9845	-21.7802	6
43.5487	-53.0124	9
29.9614	-25.5302	2
10.8019	71.6933	5
15.8327	52.1197	8
-30.5372	-11.0444	4
-51.0219	-14.3751	7
30.0948	-9.35381	9
59.6775	8.21337	2
51.6746	17.4727	4
5.33931	-19.1657	4
52.1938	12.3603	7
-29.7118	16.7893	7
56.4264	-6.86451	1
-36.6049	23.5629	7
38.0887	29.2259	3
-24.8386	-66.9113	0
39.3161	-61.0593	9
19.4409	30.6676	5
9.4968	-43.2341	3
18.7415	-44.3853	3
8.74866	-9.97733	7
-26.1027	-27.5004	9
-26.147	33.2983	6
39.1561	-69.6525	3
7.64587	66.6402	7
-62.0984	26.2682	0
33.9174	31.9176	3
-13.3866	63.5867	7
8.48652	-45.6365	5
59.6622	-3.57652	0
80.1319	15.9319	1
-21.6865	23.2973	7
-50.18	28.7207	0
-63.3164	-4.2554	1
56.7566	-29.2848	5
12.3375	-48.4646	5
48.3659	-61.0019	9
-22.7171	-7.88731	6
-1.40119	-64.0157	8
43.7074	-62.4498	4
-25.7168	33.6885	6
57.5246	-4.56328	2
7.19187	12.0995	1
18.2876	-39.6188	3
7.60743	31.4322	4
45.8562	-47.2056	0
47.0954	-49.768	1
-2.35307	68.1848	8
35.637	-4.14445	9
42.0725	12.6783	3
36.3841	-52.3286	8
33.2374	-5.39423	9
-48.1311	15.1661	2
1.43847	59.3539	9
31.6023	21.1921	3
32.4294	17.3073	4
10.367	63.7423	3
-15.06	35.4042	1
42.3831	-51.838	5
-37.2289	-3.46721	7
-50.4503	18.2273	1
-41.1649	-11.7615	6
49.9862	32.6892	6
-21.2441	27.7602	4
-26.495	19.8504	6
11.7374	-8.81078	9
57.1256	4.96961	1
67.4708	7.82175	0
-74.0471	-5.25438	0
-31.7361	14.3961	7
-38.9411	17.6202	8
-38.5752	-29.1395	4
-1.96259	-55.1596	3
74.487	4.51581	1
29.6793	-10.2737	9
-48.2614	-25.0721	5
-41.6831	-22.1237	6
34.9598	-6.89954	9
-38.4875	44.4188	7
-50.1755	28.7118	0
-25.2744	16.618	6
70.2335	15.8158	0
23.5954	15.6852	5
2.2232	-9.76089	6
52.1351	-6.32302	7
34.9664	14.4184	4
33.5386	36.9026	5
-44.4331	-28.4322	5
-2.31641	-61.9432	4
35.7338	-52.8669	1
35.126	-58.7425	0
40.0071	8.13345	6
-21.2718	-10.0439	7
46.237	26.6658	6
10.9732	-0.0276738	9
47.5209	-61.1849	9
50.8171	32.6241	6
-30.1119	-44.8329	7
-0.672629	-14.7534	1
55.2415	-30.4794	5
34.9827	14.4185	4
68.1315	10.5351	0
48.6079	31.2411	6
15.8678	51.6958	3
52.9732	21.9595	7
35.0996	12.9863	3
44.2092	-64.2934	0
1.14557	66.0593	7
12.1175	-10.6464	9
-53.4601	-9.77108	1
3.63954	-75.5924	2
-34.6655	-18.3685	5
-67.6223	6.27043	0
34.1488	-59.3697	2
10.9732	-0.0276738	9
42.8259	25.4938	6
-20.3096	26.8868	7
-25.0115	-26.1489	9
-62.8596	-12.6949	0
13.4001	51.2665	4
-31.0186	27.6776	8
32.7272	-22.1489	7
36.1369	15.8969	5
30.7228	-24.2667	3
-45.8075	4.22558	7
-62.9383	-15.158	1
71.534	8.26701	2
-26.1036	-66.5184	2
1.30046	-53.1032	5
8.22414	-7.41959	3
-1.67347	-15.3622	0
-26.2745	-27.6432	9
4.99145	36.3696	0
-48.4207	-26.0709	5
-14.1084	14.4709	9
-42.9854	-21.7864	6
1.32855	-53.1975	5
31.6798	-6.23248	9
2.19574	75.0299	8
-19.5529	26.615	7
-50.2002	41.0907	1
37.51	17.902	5
12.2952	-46.6254	6
8.56669	-10.3054	4
52.2294	-30.7015	5
2.10575	-15.4619	2
38.8219	-69.2054	4
33.1671	-8.14253	9
-24.6824	-12.3966	8
-59.3119	31.0259	1
6.52097	-0.270158	7
-32.0217	40.9728	5
-14.5385	27.7052	5
31.9663	-5.35944	9
-69.6888	2.57715	2
-24.4372	33.1524	6
-12.3589	-56.9955	4
55.9585	26.8574	7
-11.2611	-54.7474	3
-40.4643	-34.1631	7
-19.7088	-56.1019	7
-7.74458	9.46295	9
43.5264	-53.0544	3
-15.3839	-48.91	9
44.5288	26.3745	6
-2.67761	-15.3302	2
-1.45585	67.2729	3
-47.8018	-9.53063	7
-36.7364	-18.4576	4
49.4871	-3.6603	4
20.1563	31.7759	5
-21.023	43.2199	3
-9.89898	-58.1903	4
34.4919	-1.60362	9
31.2856	17.8408	3
37.1064	14.1858	4
-38.1298	-28.8531	7
43.4786	-44.9785	6
39.2898	-60.6145	4
35.5631	40.0202	5
55.0326	24.8934	7
1.35572	15.7165	2
-69.043	-1.67494	1
55.0812	-0.738498	2
-43.7587	-12.8012	6
-26.9016	-20.0958	9
44.0916	5.73457	8
-28.7599	-24.6103	9
-76.1943	11.8432	2
14.7216	-47.0936	0
58.3714	1.07429	0
43.5161	-44.3414	3
-26.4789	-9.2252	3
-25.0351	-65.9794	1
47.7427	-47.2223	4
3.63153	13.3338	2
-23.9537	-62.922	1
38.4225	15.5299	5
-63.4401	33.286	2
7.21646	12.0011	0
-21.021	43.2244	4
7.94449	-12.241	8
-33.3733	37.2245	7
-59.0373	-8.55772	0
10.1304	16.9201	2
-3.81025	-1.90896	5
4.56697	-26.8572	7
11.1266	-43.1712	8
36.9445	-52.6335	5
-30.7155	29.6396	8
-74.4656	-3.28562	0
-27.7153	-21.7985	9
-32.2873	-12.9286	7
-49.735	-13.5631	7
-25.9226	-18.5004	9
-31.774	40.8876	5
-69.1615	-3.7882	0
10.2204	-12.704	8
-39.6378	-10.4644	3
-0.204171	-27.8511	2
-50.8384	18.228	1
56.0603	24.7983	7
-20.6261	-63.7929	2
-13.9298	26.7481	8
-67.6465	-2.15292	2
33.4372	-8.80172	9
10.0236	6.92128	1
-52.0869	32.049	1
6.03822	73.8236	6
-46.3495	39.3126	1
-25.7555	-18.163	9
-3.49546	-63.3815	4
49.1704	10.1566	4
9.97347	-44.6793	4
-46.7923	-28.7182	8
40.2477	-18.3421	2
-21.1364	26.8659	7
3.57138	3.50849	3
-43.5587	-17.3841	3
-3.7333	70.0963	4
60.1929	-29.0837	1
-4.0828	5.32546	7
-58.3998	38.6318	0
6.6746	75.7303	1
44.0996	29.3957	6
-7.49092	3.42918	5
32.336	-68.1441	1
6.09358	-9.47934	5
-52.9838	29.334	0
3.24359	16.1761	2
-22.9246	-16.2166	9
40.1792	19.2689	5
68.3426	7.63792	0
47.7544	-63.4095	7
48.4326	7.95782	7
-38.7302	18.2016	8
-65.4077	31.3514	2
-15.3543	27.9855	5
74.5045	4.51245	1
70.9726	18.9295	0
-30.1729	-0.197032	9
-76.2257	11.8606	2
59.4012	8.10436	2
36.8418	-52.7768	4
28.17	9.85257	6
49.4316	-63.141	7
11.6748	50.5856	8
-3.20035	67.7776	6
-66.5937	-13.4209	1
37.5051	-21.1617	1
35.7894	-56.7153	4
41.2094	20.7536	5
-31.0727	38.9954	4
-20.4801	-12.2393	5
1.87738	76.0193	4
33.1193	-7.88296	9
-33.8914	11.2297	6
-31.5138	38.2812	4
-27.3074	25.1398	4
-1.69	-15.2308	2
80.1368	17.7646	1
11.3334	71.8867	3
-47.7248	-17.0193	6
-42.7567	-20.9766	3
-20.469	-9.87419	7
56.3658	-29.7175	2
-22.0151	31.3749	3
3.78462	15.2988	0
-47.0669	31.9501	0
-7.39814	2.79382	8
-49.2363	36.7262	1
9.73999	17.1044	1
43.4461	14.9446	6
-24.1378	7.57987	9
7.55474	7.64516	0
-16.8713	27.0958	8
30.0483	40.8882	4
-37.7454	-7.44191	7
38.1732	-20.1761	3
-47.2771	18.3644	2
48.4874	-49.1706	3
20.0617	-40.1917	0
2.78023	65.8606	5
-50.219	34.1497	1
-53.5132	32.6342	1
44.6103	-63.5084	8
-19.1132	-49.9396	9
10.3338	-7.17172	9
7.16641	-45.3198	6
5.23414	-76.6313	2
-45.8127	4.21024	7
5.10768	37.8733	1
2.62861	-25.6597	5
4.75712	-18.1152	8
-41.6756	-23.3156	6
-13.6957	-60.0984	8
54.9343	-31.2881	1
-1.69854	65.0421	4
-0.0846057	8.18966	3
11.7612	51.1511	3
-7.85355	-65.0223	6
-21.667	23.4045	7
19.1149	-38.0693	2
70.286	15.7832	0
32.0947	-0.979624	9
74.383	16.6624	2
-45.2995	-10.2112	8
-70.9233	-4.52199	1
7.76105	37.8136	1
57.2673	4.97889	1
-1.62594	-13.4642	2
7.3025	29.7483	6
31.2891	17.826	3
79.2759	18.1013	1
-22.3527	27.7311	4
-2.23142	3.7856	4
52.1011	-29.445	8
50.6875	16.5897	4
56.2476	24.8542	7
39.515	29.7978	3
37.0387	-62.3344	0
-14.3325	-53.4162	3
43.1565	-54.2342	5
29.2462	-24.2103	4
-46.4692	-15.5674	6
5.18603	-74.8341	2
-51.7755	28.2168	0
-21.496	-10.5285	4
9.74158	-0.988221	9
-78.6734	12.128	2
-37.711	-7.45217	7
13.6316	-49.1008	3
-26.1917	33.3841	6
50.4466	14.7059	4
-68.3966	4.10656	2
42.3253	20.1858	5
28.0081	40.1279	4
32.6442	33.2757	3
8.75942	61.4642	5
69.3954	16.5321	0
24.3593	13.4496	3
44.2694	22.3913	8
-25.4101	27.8187	4
-2.0441	4.91038	4
-54.0348	11.7592	0
-77.9741	12.8468	2
-47.5446	15.2574	2
54.0582	32.6395	8
54.151	19.9682	7
4.60646	74.1645	7
-16.4065	28.041	5
54.6676	26.5771	7
-50.7888	9.98555	1
-61.7643	-14.9948	1
11.0085	-46.7976	4
37.9702	23.4632	4
18.2876	-39.6186	3
-2.18829	4.99673	7
31.1883	-10.5568	9
-36.6207	-24.1717	4
4.41582	55.6508	7
47.1807	-1.05627	6
48.3657	5.20579	7
-27.4636	12.7815	8
-67.4899	-3.57147	0
-21.9546	-52.2918	6
47.097	20.3249	8
43.0713	5.86032	8
71.5102	20.5649	0
44.61	-63.5085	8
-69.192	-3.79373	0
-21.0784	-64.7721	1
47.5489	-61.5086	3
2.25835	1.16172	4
-75.017	-2.24754	0
-22.6682	-62.0575	2
-50.7824	9.58883	1
-42.4596	-21.0076	3
-13.3837	17.4661	9
-29.6618	24.7017	5
6.09147	-72.0499	0
9.02669	33.8661	1
-7.51936	69.406	1
37.5512	15.1215	5
5.54321	37.1439	2
0.511234	13.4777	1
6.62713	-10.1027	8
35.6461	-58.4191	6
-20.143	23.3819	7
68.0895	-1.30083	2
-42.1014	-34.3322	8
26.269	9.85757	7
-56.7696	-18.8399	2
46.9919	-47.5648	7
-32.4136	-12.5569	7
72.5383	7.79871	2
-65.7307	1.38271	2
-29.0613	-23.8001	9
-60.57	25.4225	0
37.6302	-45.6555	1
-72.382	3.1029	1
80.1678	15.9203	1
32.3948	-22.9833	5
5.59316	-19.389	9
-29.2191	38.5686	3
11.8419	50.4492	6
2.64536	-9.31993	9
-27.0761	-27.1384	9
56.13	-28.122	8
37.4723	8.033	6
-29.2411	37.8116	3
3.4301	-2.11323	8
-42.4872	-17.6171	3
20.5224	-41.6963	7
-32.7414	-44.9714	8
3.01574	-63.2673	6
9.61952	-9.21912	3
-75.6199	0.760316	1
-28.7663	-24.6213	9
-21.0865	-57.4073	5
7.16641	-45.3198	6
3.89311	39.5818	4
-2.63784	-65.3506	8
38.9249	29.9527	3
13.9441	-46.8578	2
-30.8188	28.2099	8
-18.8428	-53.3996	6
-25.0672	-66.8684	0
0.451658	36.0432	8
-7.44712	-64.6453	6
32.2013	-22.3406	8
-47.2671	-2.12668	7
-75.6773	8.91357	1
-25.1554	-26.2068	9
2.5128	76.9061	6
-44.9297	-0.09885	3
9.64706	-48.2541	5
-2.98057	-67.3031	9
19.2858	-38.9388	0
8.2978	-45.1536	3
9.95761	30.2726	3
57.3209	6.46831	1
52.1178	-28.0419	9
26.6652	9.49663	4
-31.3345	-1.3435	9
48.9283	-63.9408	0
-61.3876	-12.1412	0
-56.834	10.7088	0
36.839	-70.251	5
-57.781	-9.99531	0
0.148938	-55.6265	4
-29.2912	-10.7894	4
3.27537	63.9191	3
-38.2442	44.4859	8
5.33837	-19.1662	3
-21.2918	-54.7348	4
-48.5753	-10.2875	7
-25.5899	15.4607	3
1.12431	14.3934	0
5.78934	37.1105	2
48.4532	33.1605	6
-15.4396	27.1172	8
44.7184	17.7361	8
56.0947	6.22116	1
8.2189	-43.8956	9
-45.9452	-30.7655	8
-78.3121	13.0941	2
-75.5442	0.181616	2
-42.0399	-34.3519	5
34.101	-59.3503	0
10.9389	-12.0216	7
54.0387	-0.143138	1
74.1793	14.4443	2
-13.9298	26.7481	8
-54.9131	31.4406	1
50.8307	19.3549	7
-57.8461	-18.8208	2
1.39843	75.4342	5
-12.4991	18.3345	9
-54.8754	36.51	2
2.2488	-9.7212	3
-51.2958	16.2491	1
-60.1723	28.8	1
-36.7944	-35.8788	4
8.352	68.3461	3
-2.80075	10.1408	3
47.0393	18.5452	8
-19.1132	-49.9396	9
-59.3798	1.98922	2
39.0357	21.7499	5
39.6124	8.83769	6
-73.3047	-5.62941	2
14.0078	-47.1109	1
-26.6487	15.7759	3
-38.7928	14.2752	6
-53.4562	-9.72867	1
18.1326	-43.8377	1
-35.9689	-23.1578	4
-32.1085	22.5433	8
-21.8889	20.5967	6
0.570828	-0.229181	8
-35.6549	23.6685	7
7.08294	-8.25856	4
-27.9864	21.8782	3
-42.9898	-0.996464	4
-78.3415	11.1621	2
36.5176	-4.11004	9
-40.4336	35.557	1
40.316	31.4834	6
-26.6019	15.7691	3
57.3158	4.79943	1
-30.7822	28.0909	8
54.717	-30.5085	4
-33.7505	-17.4085	8
-58.2255	25.0763	0
-70.2596	10.2044	0
4.44433	3.56096	6
-47.0397	40.2032	0
-22.6715	20.5169	6
-51.0075	-13.4034	7
-50.7979	15.5485	1
33.2919	-22.7926	4
-33.3994	12.1875	3
47.4461	-1.42267	3
33.1415	-67.7822	0
-21.9013	-52.3268	3
-20.8585	31.7898	6
35.8887	-24.8768	1
8.74629	5.22045	2
12.436	-49.2074	4
-30.7615	-8.79531	6
11.8656	32.7787	8
3.78767	39.5167	4
68.7248	12.3188	0
-15.3043	-58.6365	5
-39.8191	-26.4693	7
1.56183	62.2281	9
-1.69	73.8979	4
-0.943706	-28.1595	0
41.5877	27.6337	3
-32.8813	41.2365	8
-0.637006	-15.1541	0
-11.231	-59.9001	8
-26.5421	31.8982	3
-36.2123	16.6753	5
34.9531	-51.4967	6
0.980379	4.83164	3
-51.0617	-23.2431	8
-33.4654	-48.2512	0
37.7883	-61.6303	0
-2.88847	-0.819386	5
10.1301	16.886	1
3.10344	37.3485	3
-4.50261	-0.431473	5
-16.9592	22.8669	8
-16.8327	34.2841	0
37.0268	-62.3197	1
-72.9869	-2.7271	1
36.8207	-70.2862	3
34.5369	23.7561	4
78.2067	15.9874	1
-53.0379	33.1489	1
5.41693	-75.89	2
63.0777	5.32644	0
-26.8951	-46.3342	9
-62.2146	-15.0694	1
56.2024	33.4468	8
1.16116	71.3677	8
-24.3142	-12.5137	8
19.8471	-44.0531	7
43.3833	27.2927	6
-64.8516	2.23527	0
-0.655487	-60.835	8
-20.2567	30.6242	3
1.76804	-0.958366	8
-29.8701	-47.3413	6
-10.5388	20.483	9
-27.9056	38.4258	6
47.7109	-4.07686	6
-41.7457	-23.2572	6
[truncated: 1,891 more rows]

[truncated: 31 more sheets: Fig. 2h, Fig. 2i, Table1, Table 2, Table 3, Table 4, Supplementary Fig. 3a, Supplementary Fig. 3b, Supplementary Fig. 3c, Supplementary Fig. 4a, Supplementary Fig. 4b, Supplementary Fig. 4c, Supplementary Fig. 5a, Supplementary Fig. 5b, Supplementary Fig. 5c, Supplementary Fig. 6a, Supplementary Fig. 6b, Supplementary Fig. 6c, Supplementary Fig. 7a, Supplementary Fig. 7b …]
